# Supplementary material for: Prevalence of Candidate Vaccine Targets and Genomic Features of Pediatric Invasive Streptococcus Agalactiae in Japan
Source: J Infect Dis. 2025 Oct 9;233(1):e11–21. doi: 10.1093/infdis/jiaf491 (PMC12811887; doi:10.1093/infdis/jiaf491)
Supplement: jiaf491_Supplementary_Data [file jiaf491_supplementary_data.zip]

Archive with 3 entries (3 files):
- Supplementary_data.xlsx
- Supplementary_materials.pdf
- Supplementary_table.xlsx
