# Supplementary material for: Prevalence of Candidate Vaccine Targets and Genomic Features of Pediatric Invasive Streptococcus Agalactiae in Japan
Source: J Infect Dis. 2025 Oct 9;233(1):e11–21. doi: 10.1093/infdis/jiaf491 (PMC12811887; doi:10.1093/infdis/jiaf491)
Supplement: jiaf491_Supplementary_Data [file jiaf491_supplementary_data.zip › Supplementary_data.xlsx]

## Sheet: Supplementary data
Title: Prevalence of candidate vaccine targets and genomic features of pediatric invasive Streptococcus agalactiae in Japan.
Strain_ID	Area	Year	Month	Date	Spicimen	Age_day	Age_group	Serotype (latex agglutination)	PEN_MIC	CTX_MIC	ERY_MIC	CLI_MIC	LVX_MIC	TET_MIC	Inducible_CLIR	Sequence_type	Clonal_complex	PBP2X_type	hvgA	Alp1	Alp2/3	AlphaC	Rib	srr1	srr2	PI-1	PI-2A	PI-2B	BibA	C5a peptidase	Enolase	GAPDH	gbs2106	LrrG	SIP	SAN_0226	SAN_0356	SAN_0413	SAN_0990	SAN_1040	SAN_1577	SAN_1685	SAN_1808	ermA	ermB	mefA	msrD	tetM	tetO
GBSIRa0002	Kansai	2020	2	28	Blood	18	LOD	III	le0.06	le0.06	0.5	le0.06	1	32	no	335	19	2X-1	no	no	no	no	yes	yes	no	1	1	0	no	yes	yes	yes	yes	yes	yes	yes	yes	yes	yes	yes	yes	yes	yes	yes	no	no	no	yes	no
GBSIRa0003	Kansai	2020	5	16	Blood	31	LOD	III	le0.06	le0.06	8	8	64	32	no	17	17	2X-2	yes	no	no	no	yes	no	yes	0	0	1	yes	yes	yes	yes	yes	yes	yes	yes	yes	yes	yes	yes	yes	yes	yes	no	yes	no	no	no	yes
GBSIRa0004	Kansai	2020	8	24	Blood	41	LOD	III	le0.06	le0.06	le0.06	le0.06	1	32	no	17	17	2X-2	yes	no	no	no	yes	no	yes	1	0	1	yes	yes	yes	yes	yes	yes	yes	yes	yes	yes	yes	yes	yes	yes	yes	no	no	no	no	yes	no
GBSIRa0005	Kansai	2020	11	8	Blood	37	LOD	III	le0.06	le0.06	2	64	0.5	32	no	17	17	2X-2	yes	no	no	no	yes	no	yes	0	0	1	yes	yes	yes	yes	yes	yes	yes	yes	yes	yes	yes	yes	yes	yes	yes	no	yes	no	no	yes	yes
GBSIRa0006	Kansai	2021	6	14	Blood	2	EOD	Ia	le0.06	le0.06	le0.06	le0.06	1	32	no	24	452	2X-5	no	no	no	yes	no	yes	no	0	1	0	no	yes	yes	yes	yes	yes	yes	yes	yes	yes	yes	yes	yes	yes	yes	no	no	no	no	yes	no
GBSIRa0007	Kansai	2021	7	4	Blood	0	EOD	Ia	le0.06	le0.06	2	le0.06	1	32	no	23	23	2X-5	no	yes	no	no	no	yes	no	0	1	0	no	yes	yes	yes	yes	yes	yes	yes	yes	yes	yes	yes	yes	yes	yes	no	no	yes	yes	yes	no
GBSIRa0008	Kansai	2021	7	9	Blood	28	LOD	Ia	le0.06	le0.06	2	le0.06	1	32	no	23	23	2X-5	no	yes	no	no	no	yes	no	0	1	0	no	yes	yes	yes	yes	yes	yes	yes	yes	yes	yes	yes	yes	yes	yes	no	no	yes	yes	yes	no
GBSIRa0009	Kansai	2021	7	28	Blood	4677	ULOD	V	le0.06	le0.06	le0.06	le0.06	1	64	no	1	1	2X-1	no	no	yes	no	no	yes	no	1	1	0	no	no	yes	yes	yes	yes	yes	yes	yes	yes	yes	yes	yes	yes	yes	no	no	no	no	yes	no
GBSIRa0010	Kansai	2021	8	6	Blood	1	EOD	IV	le0.06	le0.06	le0.06	le0.06	0.5	le0.5	no	1868	452	2X-5	no	no	no	yes	no	no	yes	0	0	1	no	yes	yes	yes	yes	yes	yes	yes	yes	yes	yes	yes	yes	yes	yes	no	no	no	no	no	no
GBSIRa0011	Kansai	2021	9	28	Blood	131	ULOD	Ia	le0.06	le0.06	2	le0.06	1	32	no	23	23	2X-5	no	yes	no	no	no	yes	no	0	1	0	no	yes	yes	yes	yes	yes	yes	yes	yes	yes	yes	yes	yes	yes	yes	no	no	yes	yes	yes	no
GBSIRa0012	Kansai	2022	5	20	Blood	92	ULOD	III	le0.06	le0.06	64	64	32	32	no	17	17	2X-2	yes	no	no	no	yes	no	yes	0	0	1	yes	yes	yes	no	yes	yes	yes	yes	yes	yes	yes	yes	yes	yes	yes	no	yes	no	no	no	yes
GBSIRa0027	Kanto	2017	8	22	Cerebrospinal fluid	2	EOD	III	le0.06	le0.06	0.5	le0.06	0.5	16	no	335	19	2X-1	no	no	no	no	yes	yes	no	1	1	0	no	yes	yes	yes	yes	yes	yes	yes	yes	yes	yes	yes	yes	yes	yes	yes	no	no	no	yes	no
GBSIRa0030	Kanto	2019	3	21	Blood	76	LOD	III	le0.06	le0.06	gt128	128	1	64	no	17	17	2X-2	yes	no	no	no	yes	no	yes	0	0	1	yes	yes	yes	yes	yes	yes	yes	yes	yes	yes	yes	yes	yes	yes	yes	no	yes	yes	yes	no	yes
GBSIRa0031	Kanto	2019	5	20	Blood	5304	ULOD	V	le0.06	le0.06	le0.06	le0.06	0.5	le0.5	no	26	26	2X-4	no	no	no	no	no	yes	no	0	1	0	no	yes	yes	yes	yes	yes	yes	yes	yes	yes	yes	yes	yes	yes	yes	no	no	no	no	no	no
GBSIRa0032	Kanto	2019	11	14	Blood	83	LOD	IV	le0.06	le0.06	le0.06	le0.06	1	32	no	196	459	2X-1	no	yes	no	no	no	yes	no	1	1	0	no	yes	yes	yes	yes	yes	yes	yes	yes	yes	yes	yes	yes	yes	yes	no	no	no	no	yes	no
GBSIRa0033	Kanto	2020	7	7	Blood	7	LOD	Ia	le0.06	le0.06	2	le0.06	1	32	no	23	23	2X-5	no	no	no	no	no	yes	no	0	1	0	no	yes	yes	yes	yes	yes	yes	yes	yes	yes	yes	yes	yes	yes	yes	no	no	yes	yes	yes	no
GBSIRa0036	Kanto	2022	6	6	Cerebrospinal fluid	16	LOD	III	le0.06	le0.06	gt128	128	64	32	no	17	17	2X-2	yes	no	no	no	yes	no	yes	0	0	1	yes	yes	yes	yes	yes	yes	yes	yes	yes	yes	yes	yes	yes	yes	yes	no	yes	no	no	no	yes
GBSIRa0037	Kanto	2022	11	9	Blood	18	LOD	Ia	le0.06	le0.06	le0.06	le0.06	1	le0.5	no	144	23	2X-5	no	no	no	no	yes	yes	no	0	1	0	no	no	yes	yes	yes	yes	yes	yes	yes	yes	yes	yes	yes	yes	yes	no	no	no	no	no	no
GBSIRa0038	Tokai	2016	6	25	Blood	0	EOD	III	le0.06	0.12	le0.06	le0.06	1	32	no	17	17	2X-2	yes	no	no	no	yes	no	yes	1	0	1	yes	yes	yes	yes	yes	yes	yes	yes	yes	yes	yes	yes	yes	yes	yes	no	no	no	no	yes	no
GBSIRa0039	Tokai	2019	1	18	Blood	12	LOD	III	le0.06	le0.06	gt128	128	1	32	no	17	17	2X-2	yes	no	no	no	yes	no	yes	0	0	1	yes	yes	yes	yes	yes	yes	yes	yes	yes	yes	yes	yes	yes	yes	yes	no	yes	no	no	no	yes
GBSIRa0043	Kanto	2022	12	6	Blood	12	LOD	III	le0.06	le0.06	gt128	32	1	32	no	529	327	2X-1	no	no	no	yes	no	no	no	1	1	0	no	yes	yes	yes	yes	yes	yes	yes	yes	yes	yes	yes	yes	yes	yes	no	yes	no	no	no	yes
GBSIRa0045	Kanto	2017	2	25	Blood	0	EOD	III	le0.06	le0.06	1	le0.06	0.5	32	no	335	19	2X-1	no	no	no	no	yes	yes	no	1	1	0	no	yes	yes	yes	yes	yes	yes	yes	yes	yes	yes	yes	yes	yes	yes	yes	no	no	no	yes	no
GBSIRa0046	Kanto	2019	12	7	Blood	0	EOD	Ib	le0.06	le0.06	4	le0.06	64	le0.5	yes	10	12	2X-1	no	no	no	yes	no	yes	no	1	1	0	no	yes	yes	no	yes	yes	yes	yes	yes	yes	yes	yes	yes	yes	yes	no	no	yes	yes	no	no
GBSIRa0048	Tokai	2018	8	18	Blood	36	LOD	Ia	le0.06	le0.06	le0.06	le0.06	1	64	no	23	23	2X-5	no	yes	no	no	no	yes	no	0	1	0	no	no	yes	yes	yes	yes	yes	yes	yes	yes	yes	yes	yes	yes	yes	no	no	no	no	yes	yes
GBSIRa0050	Tokai	2019	8	14	Blood	12	LOD	III	le0.06	le0.06	64	128	64	32	no	17	17	2X-2	yes	no	no	no	yes	no	yes	0	0	1	no	yes	yes	yes	yes	yes	yes	yes	yes	yes	yes	yes	yes	yes	yes	no	yes	no	no	no	yes
GBSIRa0051	Tokai	2019	12	12	Blood	74	LOD	III	le0.06	le0.06	gt128	128	1	32	no	17	17	2X-2	yes	no	no	no	yes	no	yes	0	0	1	yes	yes	yes	yes	yes	yes	yes	yes	yes	yes	yes	yes	yes	yes	yes	no	yes	no	no	yes	yes
GBSIRa0052	Tokai	2020	2	11	Blood	5359	ULOD	Ib	le0.06	le0.06	le0.06	le0.06	32	le0.5	no	2306	12	2X-1	no	no	no	yes	no	yes	no	1	1	0	no	yes	yes	yes	yes	yes	yes	yes	yes	yes	yes	yes	yes	yes	yes	no	no	no	no	no	no
GBSIRa0053	Tokai	2020	7	31	Blood	110	ULOD	III	le0.06	le0.06	gt128	128	64	32	no	17	17	2X-2	yes	no	no	no	yes	no	yes	0	0	1	yes	yes	yes	yes	yes	yes	yes	yes	yes	yes	yes	yes	yes	yes	yes	no	yes	no	no	no	yes
GBSIRa0057	Tokai	2022	11	26	Blood	158	ULOD	Ia	le0.06	le0.06	0.12	le0.06	0.5	64	no	144	23	2X-5	no	no	no	no	yes	yes	no	0	1	0	no	yes	yes	yes	yes	yes	yes	yes	yes	yes	yes	yes	yes	yes	yes	no	no	no	no	yes	no
GBSIRa0058	Kansai	2023	3	24	Cerebrospinal fluid	10	LOD	Ia	le0.06	le0.06	4	le0.06	0.5	64	no	23	23	2X-5	no	yes	no	no	no	yes	no	0	1	0	no	yes	yes	yes	yes	yes	yes	yes	yes	yes	yes	yes	yes	yes	yes	no	no	yes	yes	yes	no
GBSIRa0059	Kansai	2023	4	20	Cerebrospinal fluid	2893	ULOD	V	le0.06	le0.06	le0.06	le0.06	0.5	le0.5	no	26	26	2X-4	no	no	no	no	no	yes	no	0	1	0	no	yes	yes	yes	yes	yes	yes	yes	yes	yes	yes	yes	yes	yes	yes	no	no	no	no	no	no
GBSIRa0060	Sanin	2010	9	17	Blood	50	LOD	III	0.12	0.25	gt128	gt128	64	64	no	464	452	new_seq	no	no	yes	no	no	yes	no	1	1	0	no	yes	yes	yes	yes	yes	yes	yes	yes	yes	yes	yes	yes	yes	yes	no	yes	no	no	no	no
GBSIRa0061	Sanin	2012	2	7	Blood	27	LOD	III	le0.06	le0.06	le0.06	le0.06	0.5	32	no	17	17	2X-2	yes	no	no	no	yes	no	yes	1	0	1	yes	yes	yes	yes	yes	yes	yes	yes	yes	yes	yes	yes	yes	yes	yes	no	no	no	no	yes	no
GBSIRa0063	Sanin	2012	12	6	Cerebrospinal fluid	99	ULOD	III	le0.06	le0.06	gt128	128	1	16	no	27	19	2X-1	no	no	no	no	yes	no	no	1	1	0	no	yes	yes	yes	yes	yes	yes	yes	yes	yes	yes	yes	yes	yes	yes	no	yes	no	no	no	yes
GBSIRa0064	Sanin	2014	5	25	Blood	17	LOD	III	le0.06	le0.06	64	64	32	32	no	17	17	2X-2	yes	no	no	no	yes	no	yes	0	0	1	yes	yes	yes	yes	yes	yes	yes	yes	yes	yes	yes	yes	yes	yes	yes	no	yes	no	no	no	yes
GBSIRa0065	Sanin	2014	6	28	Blood	51	LOD	III	le0.06	le0.06	32	32	32	32	no	17	17	2X-2	yes	no	no	no	yes	no	yes	0	0	1	yes	yes	yes	yes	yes	yes	yes	yes	yes	yes	yes	yes	yes	yes	yes	no	yes	no	no	no	yes
GBSIRa0067	Sanin	2015	8	12	Blood	19	LOD	III	le0.06	le0.06	8	128	1	64	no	17	17	2X-2	yes	no	no	no	yes	no	yes	0	0	1	yes	yes	yes	yes	yes	yes	yes	yes	yes	yes	yes	yes	yes	yes	yes	no	yes	no	no	yes	yes
GBSIRa0068	Sanin	2016	2	1	Blood	20	LOD	Ib	le0.06	le0.06	0.12	le0.06	64	le0.5	no	3	1	2X-1	no	no	no	yes	no	yes	no	1	1	0	no	no	yes	no	yes	yes	yes	yes	yes	yes	yes	yes	yes	yes	yes	no	no	no	no	no	no
GBSIRa0070	Sanin	2019	11	6	Blood	28	LOD	Ia	le0.06	le0.06	4	le0.06	1	32	no	23	23	2X-5	no	yes	no	no	no	yes	no	0	1	0	no	yes	yes	yes	yes	yes	yes	yes	yes	yes	yes	yes	yes	yes	yes	no	no	yes	yes	yes	no
GBSIRa0072	Sanin	2020	1	11	Cerebrospinal fluid	36	LOD	Ia	le0.06	le0.06	0.12	0.12	1	1	no	88	23	2X-5	no	no	yes	no	no	yes	no	1	1	0	no	yes	yes	yes	yes	yes	yes	yes	yes	yes	yes	yes	yes	yes	yes	no	no	no	no	no	no
GBSIRa0073	Sanin	2020	6	25	Blood	16	LOD	III	le0.06	le0.06	1	le0.06	1	32	no	19	19	2X-1	no	no	no	no	yes	yes	no	1	1	0	no	yes	yes	yes	yes	yes	yes	yes	yes	yes	yes	yes	yes	yes	yes	yes	no	no	no	yes	no
GBSIRa0074	Sanin	2021	1	9	Blood	38	LOD	III	le0.06	le0.06	gt128	128	1	32	no	17	17	2X-2	yes	no	no	no	yes	no	yes	0	0	1	yes	yes	yes	yes	yes	yes	yes	yes	yes	yes	yes	yes	yes	yes	yes	no	yes	no	no	no	yes
GBSIRa0076	Sanin	2021	2	11	Cerebrospinal fluid	36	LOD	Ib	le0.06	le0.06	gt128	gt128	64	le0.5	no	10	12	2X-1	no	no	no	yes	no	yes	no	1	1	0	no	yes	yes	yes	yes	yes	yes	yes	yes	yes	yes	yes	yes	yes	yes	no	yes	no	no	no	no
GBSIRa0077	Sanin	2021	7	7	Blood	70	LOD	III	le0.06	le0.06	le0.06	le0.06	1	le0.5	no	17	17	2X-2	yes	no	no	no	yes	no	yes	1	0	1	yes	yes	yes	yes	yes	yes	yes	yes	yes	yes	yes	yes	yes	yes	yes	no	no	no	no	yes	no
GBSIRa0078	Sanin	2021	7	8	Blood	71	LOD	III	le0.06	le0.06	le0.06	le0.06	1	32	no	17	17	2X-2	yes	no	no	no	yes	no	yes	1	0	1	yes	yes	yes	yes	yes	yes	yes	yes	yes	yes	yes	yes	yes	yes	yes	no	no	no	no	yes	no
GBSIRa0079	Sanin	2021	8	1	Blood	124	ULOD	Ia	le0.06	le0.06	2	le0.06	1	32	no	23	23	2X-5	no	yes	no	no	no	yes	no	0	1	0	no	yes	yes	yes	yes	yes	yes	yes	yes	yes	yes	yes	yes	yes	yes	no	no	yes	yes	yes	no
GBSIRa0080	Sanin	2021	8	14	Blood	24	LOD	III	le0.06	le0.06	gt128	128	32	32	no	17	17	2X-2	yes	no	no	no	yes	no	yes	0	0	1	yes	yes	yes	yes	yes	yes	yes	yes	yes	yes	yes	yes	yes	yes	yes	no	yes	no	no	no	yes
GBSIRa0081	Sanin	2021	10	1	Blood	93	ULOD	III	le0.06	le0.06	gt128	128	64	32	no	17	17	2X-2	yes	no	no	no	yes	no	yes	0	0	1	yes	yes	yes	no	yes	yes	yes	yes	yes	yes	yes	yes	yes	yes	yes	no	yes	no	no	no	yes
GBSIRa0082	Sanin	2021	12	1	Blood	34	LOD	Ia	le0.06	le0.06	gt128	64	32	32	no	23	23	2X-5	no	yes	no	no	no	yes	no	0	1	0	no	yes	yes	yes	yes	yes	yes	yes	yes	yes	yes	yes	yes	yes	yes	no	no	no	no	yes	no
GBSIRa0083	Sanin	2021	12	13	Blood	59	LOD	III	le0.06	le0.06	gt128	gt128	1	16	no	335	19	2X-1	no	no	no	no	yes	yes	no	1	1	0	no	yes	yes	no	yes	yes	yes	yes	yes	yes	yes	yes	yes	yes	yes	yes	no	no	no	yes	no
GBSIRa0084	Sanin	2022	5	26	Blood	33	LOD	Ib	le0.06	le0.06	gt128	gt128	32	le0.5	no	10	12	2X-1	no	no	no	yes	no	yes	no	1	1	0	no	yes	yes	yes	yes	yes	yes	yes	yes	yes	yes	yes	yes	yes	yes	no	yes	no	no	no	no
GBSIRa0086	Sanin	2022	6	5	Cerebrospinal fluid	20	LOD	IV	le0.06	le0.06	le0.06	le0.06	0.5	le0.5	no	452	452	2X-5	no	no	no	yes	no	no	yes	0	0	1	no	yes	yes	yes	yes	yes	yes	yes	yes	yes	yes	yes	yes	yes	yes	no	no	no	no	no	no
GBSIRa0087	Sanin	2022	6	21	Blood	52	LOD	III	le0.06	le0.06	16	128	64	32	no	17	17	2X-2	yes	no	no	no	yes	no	yes	0	0	1	yes	yes	yes	yes	yes	yes	yes	yes	yes	yes	yes	yes	yes	yes	yes	no	yes	no	no	no	yes
GBSIRa0088	Sanin	2022	8	29	Blood	63	LOD	III	le0.06	le0.06	le0.06	le0.06	1	le0.5	no	335	19	2X-1	no	no	no	no	no	yes	no	1	1	0	no	yes	yes	yes	yes	yes	yes	yes	yes	yes	yes	no	yes	yes	yes	no	no	no	no	no	no
GBSIRa0089	Sanin	2022	11	27	Blood	14	LOD	III	le0.06	le0.06	16	64	64	32	no	17	17	2X-2	yes	no	no	no	yes	no	yes	0	0	1	yes	yes	yes	yes	yes	yes	yes	yes	yes	yes	yes	yes	yes	yes	yes	no	yes	no	no	no	yes
GBSIRa0090	Sanin	2023	1	6	Blood	106	ULOD	III	le0.06	le0.06	gt128	gt128	0.5	64	no	890	452	2X-5	no	no	no	yes	no	yes	no	0	1	0	no	yes	yes	yes	yes	yes	yes	yes	yes	yes	yes	yes	yes	yes	yes	no	yes	no	no	yes	no
GBSIRa0114	Kyusyu	2015	3	28	Blood	22	LOD	III	le0.06	le0.06	le0.06	le0.06	1	8	no	17	17	2X-2	yes	no	no	no	yes	no	yes	1	0	1	yes	yes	yes	no	yes	yes	yes	yes	yes	yes	yes	yes	yes	yes	yes	no	no	no	no	yes	no
GBSIRa0117	Kyusyu	2017	12	25	Blood	20	LOD	III	le0.06	le0.06	gt128	128	1	gt64	no	17	17	2X-2	yes	no	no	no	yes	no	yes	0	0	1	yes	yes	yes	yes	yes	yes	yes	yes	yes	yes	yes	yes	yes	yes	yes	no	yes	yes	yes	no	yes
GBSIRa0119	Kyusyu	2018	6	30	Cerebrospinal fluid	79	LOD	III	le0.06	le0.06	gt128	gt128	64	32	no	17	17	2X-2	yes	no	no	no	yes	no	yes	0	0	1	yes	yes	yes	yes	yes	yes	yes	yes	yes	yes	yes	yes	yes	yes	yes	no	yes	no	no	no	yes
GBSIRa0120	Kyusyu	2018	9	14	Blood	15	LOD	III	le0.06	le0.06	gt128	128	1	32	no	27	19	2X-1	no	no	no	no	yes	no	no	1	1	0	no	yes	yes	yes	yes	yes	yes	yes	yes	yes	yes	yes	yes	yes	yes	no	yes	no	no	no	yes
GBSIRa0121	Kyusyu	2018	11	11	Blood	17	LOD	III	le0.06	le0.06	gt128	gt128	32	64	no	17	17	2X-2	yes	no	no	no	yes	no	yes	0	0	1	yes	yes	yes	yes	yes	yes	yes	yes	yes	yes	yes	yes	yes	yes	yes	no	yes	no	no	no	yes
GBSIRa0122	Kyusyu	2019	5	6	Blood	1	EOD	III	le0.06	le0.06	le0.06	1	0.5	32	no	1167	19	2X-1	no	no	no	no	yes	yes	no	1	1	0	no	yes	yes	yes	yes	yes	yes	yes	yes	yes	yes	yes	yes	yes	yes	no	no	no	no	no	yes
GBSIRa0123	Kyusyu	2020	2	15	Blood	51	LOD	III	le0.06	le0.06	gt128	128	32	32	no	17	17	2X-2	yes	no	no	no	yes	no	yes	0	0	1	yes	yes	yes	yes	yes	yes	yes	yes	yes	yes	yes	yes	yes	yes	yes	no	yes	no	no	no	yes
GBSIRa0125	Kyusyu	2021	4	1	Blood	110	ULOD	Ia	le0.06	le0.06	le0.06	le0.06	1	32	no	24	452	2X-5	no	no	no	yes	no	yes	no	0	1	0	no	yes	yes	yes	yes	yes	yes	yes	yes	yes	yes	yes	yes	yes	yes	no	no	no	no	yes	no
GBSIRa0126	Kyusyu	2021	11	25	Blood	41	LOD	IV	le0.06	le0.06	le0.06	le0.06	1	le0.5	no	1868	452	2X-5	no	no	no	yes	no	no	yes	0	0	1	no	yes	yes	yes	yes	yes	yes	yes	yes	yes	yes	yes	yes	yes	yes	no	no	no	no	no	no
GBSIRa0127	Kyusyu	2021	12	23	Blood	27	LOD	III	le0.06	le0.06	gt128	128	32	64	no	17	17	2X-2	yes	no	no	no	yes	no	yes	0	0	1	yes	yes	yes	yes	yes	yes	yes	yes	yes	yes	yes	yes	yes	yes	yes	no	yes	no	no	no	yes
GBSIRa0128	Kyusyu	2022	6	8	Blood	6	EOD	Ia	le0.06	le0.06	4	le0.06	1	32	no	23	23	2X-5	no	yes	no	no	no	yes	no	0	1	0	no	yes	yes	yes	yes	yes	yes	yes	yes	yes	yes	yes	yes	yes	yes	no	no	yes	yes	yes	no
GBSIRa0130	Tohoku	2004	8	23	Blood	0	EOD	VIII	le0.06	le0.06	le0.06	le0.06	1	le0.5	no	1	1	2X-1	no	no	yes	no	no	yes	no	1	0	1	no	yes	yes	yes	yes	yes	yes	yes	yes	yes	yes	yes	yes	yes	yes	no	no	no	no	no	no
GBSIRa0131	Tohoku	2005	8	8	Blood	2	EOD	Ia	le0.06	le0.06	0.12	0.12	1	32	no	23	23	2X-5	no	yes	no	no	no	yes	no	0	1	0	no	yes	yes	yes	yes	yes	yes	yes	yes	yes	yes	yes	yes	yes	yes	no	no	no	no	yes	no
GBSIRa0132	Tohoku	2007	3	7	Blood	95	ULOD	III	le0.06	le0.06	le0.06	le0.06	2	64	no	17	17	2X-2	yes	no	no	no	yes	no	yes	1	0	1	yes	yes	yes	yes	yes	yes	yes	yes	yes	yes	yes	yes	yes	yes	yes	no	no	no	no	yes	no
GBSIRa0133	Tohoku	2017	7	30	Blood	36	LOD	III	le0.06	le0.06	gt128	64	0.5	32	no	27	19	2X-1	no	no	no	no	yes	no	no	1	1	0	no	yes	yes	yes	yes	yes	yes	yes	yes	yes	yes	yes	yes	yes	yes	no	yes	no	no	no	yes
GBSIRa0134	Tohoku	2018	11	12	Blood	18	LOD	III	le0.06	le0.06	le0.06	le0.06	1	32	no	17	17	2X-2	yes	no	no	no	yes	no	yes	1	0	1	yes	yes	yes	yes	yes	yes	yes	yes	yes	yes	yes	yes	yes	yes	yes	no	no	no	no	yes	no
GBSIRa0136	Tohoku	2021	9	8	Blood	79	LOD	Ib	le0.06	le0.06	0.25	0.12	64	le0.5	no	3	1	2X-1	no	no	no	yes	no	yes	no	1	1	0	no	no	yes	yes	yes	yes	yes	yes	yes	yes	yes	yes	yes	yes	yes	no	no	no	no	no	no
GBSIRa0137	Tohoku	2021	10	19	Blood	2167	ULOD	Ia	le0.06	le0.06	8	le0.06	1	32	no	23	23	2X-5	no	yes	no	no	no	yes	no	0	1	0	no	yes	yes	yes	yes	yes	yes	yes	yes	yes	yes	yes	yes	yes	yes	no	no	yes	yes	yes	no
GBSIRa0139	Hokkaido	2022	8	27	Cerebrospinal fluid	63	LOD	IV	le0.06	le0.06	le0.06	le0.06	1	le0.5	no	452	452	2X-5	no	no	no	yes	no	no	yes	0	0	1	no	yes	yes	yes	yes	yes	yes	yes	yes	yes	yes	yes	yes	yes	yes	no	no	no	no	no	no
GBSIRa0141	Hokkaido	2022	8	31	Cerebrospinal fluid	17	LOD	IV	le0.06	le0.06	le0.06	le0.06	1	le0.5	no	452	452	2X-5	no	no	no	yes	no	no	yes	0	0	1	no	yes	yes	yes	yes	yes	yes	yes	yes	yes	yes	yes	yes	yes	yes	no	no	no	no	no	no
GBSIRa0142	Hokkaido	2023	4	3	Blood	52	LOD	V	le0.06	le0.06	le0.06	le0.06	1	le0.5	no	26	26	2X-4	no	no	no	no	no	yes	no	0	1	0	no	yes	yes	yes	yes	yes	yes	yes	yes	yes	yes	yes	yes	no	yes	no	no	no	no	no	no
GBSIRa0143	Kansai	2018	9	20	Blood	18	LOD	Ib	le0.06	le0.06	gt128	gt128	64	64	no	10	12	2X-1	no	no	no	yes	no	yes	no	1	1	0	no	yes	yes	yes	yes	yes	yes	no	yes	yes	yes	yes	yes	yes	yes	no	yes	no	no	no	yes
GBSIRa0144	Kansai	2019	4	21	Blood	39	LOD	III	le0.06	le0.06	le0.06	le0.06	1	32	no	17	17	2X-2	yes	no	no	no	yes	no	yes	1	0	1	yes	yes	yes	yes	yes	yes	yes	yes	yes	yes	yes	yes	yes	yes	yes	no	no	no	no	yes	no
GBSIRa0145	Kansai	2019	5	1	Blood	0	EOD	III	le0.06	le0.06	le0.06	le0.06	1	32	no	335	19	2X-1	no	no	no	no	yes	yes	no	1	1	0	no	yes	yes	yes	yes	yes	yes	yes	yes	yes	yes	yes	yes	yes	yes	no	no	no	no	yes	no
GBSIRa0146	Kansai	2019	10	15	Blood	16	LOD	Ia	le0.06	le0.06	2	le0.06	1	32	no	23	23	2X-5	no	yes	no	no	no	yes	no	0	1	0	no	yes	yes	yes	yes	yes	yes	yes	yes	yes	yes	yes	yes	yes	yes	no	no	yes	yes	yes	no
GBSIRa0148	Kansai	2020	4	17	Blood	27	LOD	III	le0.06	le0.06	gt128	gt128	64	32	no	17	17	2X-2	yes	no	no	no	yes	no	yes	0	0	1	yes	yes	yes	yes	yes	yes	yes	yes	yes	yes	yes	yes	yes	yes	yes	no	yes	no	no	no	yes
GBSIRa0149	Kansai	2020	5	21	Blood	11	LOD	III	le0.06	le0.06	gt128	gt128	64	32	no	17	17	2X-2	yes	no	no	no	yes	no	yes	0	0	1	yes	yes	yes	yes	yes	yes	yes	yes	yes	yes	yes	yes	yes	yes	yes	no	yes	no	no	no	yes
GBSIRa0150	Kansai	2020	6	22	Blood	55	LOD	III	le0.06	le0.06	gt128	gt128	32	32	no	17	17	2X-2	yes	no	no	no	yes	no	yes	0	0	1	yes	yes	yes	yes	yes	yes	yes	yes	yes	yes	yes	yes	yes	yes	yes	no	yes	no	no	no	yes
GBSIRa0152	Kansai	2020	11	11	Cerebrospinal fluid	16	LOD	Ib	le0.06	le0.06	0.25	0.12	32	le0.5	no	2309	12	new_seq	no	no	no	yes	no	yes	no	1	1	0	no	yes	yes	no	yes	yes	yes	yes	yes	yes	yes	yes	yes	yes	yes	no	no	no	no	no	no
GBSIRa0153	Kansai	2021	2	20	Blood	12	LOD	Ib	le0.06	le0.06	0.25	0.25	64	le0.5	no	3	1	2X-1	no	no	no	yes	no	yes	no	1	1	0	no	no	yes	yes	yes	yes	yes	yes	yes	yes	yes	yes	yes	yes	yes	no	no	no	no	no	no
GBSIRa0154	Kansai	2022	1	26	Blood	0	EOD	V	le0.06	le0.06	gt128	gt128	32	32	no	19	19	2X-1	no	yes	no	no	no	yes	no	1	1	0	no	yes	yes	yes	yes	yes	yes	yes	yes	yes	yes	yes	yes	yes	yes	no	yes	no	no	no	no
GBSIRa0155	Kansai	2022	12	24	Blood	1	EOD	Ia	le0.06	le0.06	0.12	le0.06	1	64	no	144	23	2X-5	no	no	no	no	yes	yes	no	0	1	0	no	yes	yes	yes	yes	yes	yes	yes	yes	yes	yes	yes	yes	yes	yes	no	no	no	no	yes	no
GBSIRa0156	Kansai	2023	2	26	Blood	87	LOD	Ib	le0.06	le0.06	gt128	gt128	64	le0.5	no	10	12	2X-1	no	no	no	yes	no	yes	no	1	1	0	no	yes	yes	yes	yes	yes	yes	yes	yes	yes	yes	yes	yes	yes	yes	no	yes	no	no	no	no
GBSIRa0157	Kanto	2019	5	31	Blood	119	ULOD	III	le0.06	le0.06	gt128	128	1	32	no	17	17	2X-2	yes	no	no	no	yes	no	yes	0	0	1	yes	yes	yes	yes	yes	yes	yes	yes	yes	yes	yes	yes	yes	yes	yes	no	yes	no	no	yes	yes
GBSIRa0158	Kanto	2022	5	8	Blood	76	LOD	III	le0.06	le0.06	gt128	128	64	32	no	17	17	2X-2	yes	no	no	no	yes	no	yes	0	0	1	yes	yes	yes	yes	yes	yes	yes	yes	yes	yes	yes	yes	yes	yes	yes	no	yes	no	no	no	yes
GBSIRa0159	Kanto	2022	7	20	Blood	84	LOD	Ia	le0.06	le0.06	le0.06	le0.06	1	64	no	144	23	2X-5	no	no	no	no	yes	yes	no	0	1	0	no	yes	yes	yes	yes	yes	yes	yes	yes	yes	yes	yes	yes	yes	yes	no	no	no	no	yes	no
GBSIRa0166	Kansai	2019	1	30	Blood	46	LOD	III	le0.06	le0.06	gt128	gt128	64	32	no	17	17	2X-2	yes	no	no	no	yes	no	yes	0	0	1	yes	yes	yes	yes	yes	yes	yes	yes	yes	yes	yes	yes	yes	yes	yes	no	yes	no	no	no	yes
GBSIRa0167	Kansai	2019	5	11	Blood	0	EOD	III	le0.06	le0.06	1	le0.06	0.5	le0.5	no	335	19	2X-1	no	no	no	no	yes	yes	no	1	1	0	no	yes	yes	yes	yes	yes	yes	yes	yes	yes	yes	yes	yes	yes	yes	yes	no	no	no	no	no
GBSIRa0170	Kansai	2019	7	26	Blood	21	LOD	Ia	le0.06	le0.06	2	le0.06	1	32	no	23	23	2X-5	no	yes	no	no	no	yes	no	0	1	0	no	yes	yes	yes	yes	yes	yes	yes	yes	yes	yes	yes	yes	yes	yes	no	no	yes	yes	yes	no
GBSIRa0174	Kansai	2020	6	14	Blood	13	LOD	III	le0.06	le0.06	gt128	128	1	32	no	17	17	2X-2	yes	no	no	no	yes	no	yes	0	0	1	yes	yes	yes	yes	yes	yes	yes	yes	yes	yes	yes	yes	yes	yes	yes	no	yes	no	no	no	yes
GBSIRa0202	Kansai	2022	9	17	Blood	19	LOD	III	le0.06	le0.06	le0.06	le0.06	1	4	no	335	19	2X-1	no	no	no	no	yes	yes	no	1	1	0	no	yes	yes	yes	yes	yes	yes	yes	yes	yes	yes	yes	yes	yes	yes	no	no	no	no	yes	no
GBSIRa0210	Hokkaido	2018	3	25	Blood	31	LOD	Ib	le0.06	le0.06	le0.06	le0.06	32	le0.5	no	10	12	2X-1	no	no	no	yes	no	yes	no	1	1	0	no	yes	yes	yes	yes	yes	yes	yes	yes	yes	yes	yes	yes	yes	yes	no	no	no	no	no	no
GBSIRa0217	Hokkaido	2021	10	8	Blood	0	EOD	Ib	le0.06	le0.06	le0.06	le0.06	32	le0.5	no	3	1	2X-1	no	no	no	yes	no	yes	no	1	1	0	no	no	yes	yes	no	yes	yes	yes	yes	yes	yes	yes	yes	yes	yes	no	no	no	no	no	no
GBSIRa0219	Hokkaido	2021	11	22	Cerebrospinal fluid	32	LOD	Ia	le0.06	le0.06	2	le0.06	1	32	no	23	23	2X-5	no	yes	no	no	no	yes	no	0	1	0	no	yes	yes	yes	yes	yes	yes	yes	yes	yes	yes	yes	yes	yes	yes	no	no	yes	yes	yes	no
GBSIRa0221	Kanto	2019	5	9	Blood	23	LOD	Ia	le0.06	le0.06	0.12	le0.06	1	32	no	23	23	2X-5	no	yes	no	no	no	yes	no	0	1	0	no	yes	yes	yes	yes	yes	yes	yes	yes	yes	yes	yes	yes	yes	yes	no	no	no	no	yes	no
GBSIRa0223	Kanto	2016	7	6	Blood	16	LOD	Ia	le0.06	le0.06	8	0.25	1	32	no	23	23	2X-5	no	yes	no	no	no	yes	no	0	1	0	no	yes	yes	yes	yes	yes	yes	yes	yes	yes	yes	yes	yes	yes	yes	no	no	yes	yes	yes	no
GBSIRa0224	Kanto	2016	2	11	Blood	49	LOD	Ia	le0.06	le0.06	8	0.12	1	32	no	23	23	2X-5	no	yes	no	no	no	yes	no	0	1	0	no	yes	yes	yes	yes	yes	yes	yes	yes	yes	yes	yes	yes	yes	yes	no	no	yes	yes	yes	no
GBSIRa0225	Kanto	2016	3	12	Blood	37	LOD	III	le0.06	le0.06	gt128	gt128	1	64	no	17	17	2X-2	yes	no	no	no	yes	no	yes	0	0	1	yes	yes	yes	yes	yes	yes	yes	yes	yes	yes	yes	yes	yes	yes	yes	no	yes	yes	yes	no	yes
GBSIRa0226	Kanto	2016	7	27	Blood	31	LOD	III	le0.06	le0.06	gt128	gt128	1	32	no	17	17	2X-2	yes	no	no	no	yes	no	yes	0	0	1	yes	yes	yes	yes	yes	yes	yes	yes	yes	yes	yes	yes	yes	yes	yes	no	yes	no	no	yes	yes
GBSIRa0227	Kanto	2016	6	16	Blood	16	LOD	III	le0.06	le0.06	gt128	gt128	1	64	no	17	17	2X-2	yes	no	no	no	yes	no	yes	0	0	1	yes	yes	yes	yes	yes	yes	yes	yes	yes	yes	yes	yes	yes	yes	yes	no	yes	no	no	yes	yes
GBSIRa0229	Kanto	2011	5	9	Blood	26	LOD	Ia	le0.06	le0.06	4	0.12	1	32	no	23	23	2X-5	no	yes	no	no	no	yes	no	0	1	0	no	yes	yes	yes	yes	yes	yes	yes	yes	yes	yes	yes	yes	yes	yes	no	no	yes	yes	yes	no
GBSIRa0230	Kanto	2011	6	22	Blood	106	ULOD	Ib	le0.06	le0.06	0.25	0.12	64	le0.5	no	10	12	2X-1	no	no	no	yes	no	yes	no	1	1	0	no	yes	yes	yes	yes	yes	yes	yes	yes	yes	yes	yes	yes	yes	yes	no	no	no	no	no	no
GBSIRa0231	Kanto	2011	7	30	Cerebrospinal fluid	61	LOD	III	le0.06	le0.06	0.12	0.12	1	16	no	19	19	2X-1	no	no	no	no	yes	yes	no	1	1	0	no	yes	yes	yes	yes	yes	yes	yes	yes	yes	yes	yes	yes	yes	yes	no	no	no	no	yes	no
GBSIRa0232	Kanto	2011	8	18	Cerebrospinal fluid	32	LOD	Ia	le0.06	le0.06	8	0.12	1	32	no	23	23	2X-5	no	yes	no	no	no	yes	no	0	1	0	no	yes	yes	yes	yes	yes	yes	yes	yes	yes	yes	yes	yes	yes	yes	no	no	yes	yes	yes	no
GBSIRa0233	Kanto	2011	8	23	Blood	0	EOD	III	le0.06	le0.06	0.25	0.12	1	32	no	19	19	2X-1	no	no	no	no	yes	yes	no	1	1	0	no	yes	yes	yes	yes	yes	yes	yes	yes	yes	yes	yes	yes	yes	yes	no	no	no	no	yes	no
GBSIRa0234	Kanto	2011	8	31	Blood	16	LOD	Ia	le0.06	le0.06	8	0.25	1	32	no	23	23	2X-5	no	yes	no	no	no	yes	no	0	1	0	no	yes	yes	yes	yes	yes	yes	yes	yes	yes	yes	yes	yes	yes	yes	no	no	yes	yes	yes	no
GBSIRa0235	Kanto	2011	9	28	Blood	1975	ULOD	Ia	le0.06	le0.06	4	0.25	1	32	no	23	23	2X-5	no	yes	no	no	no	yes	no	0	1	0	no	yes	yes	yes	yes	yes	yes	yes	yes	yes	yes	yes	yes	yes	yes	no	no	yes	yes	yes	no
GBSIRa0236	Kanto	2011	9	29	Blood	42	LOD	III	le0.06	le0.06	0.25	0.12	0.5	32	no	19	19	2X-1	no	no	no	no	yes	yes	no	1	1	0	no	yes	yes	yes	yes	yes	yes	yes	yes	yes	yes	yes	yes	yes	yes	no	no	no	no	yes	no
GBSIRa0253	Kanto	2012	6	18	Blood	91	ULOD	Ib	le0.06	le0.06	0.25	0.12	2	le0.5	no	10	12	2X-1	no	no	no	yes	no	yes	no	1	1	0	no	yes	yes	yes	yes	yes	yes	yes	yes	yes	yes	yes	yes	yes	yes	no	no	no	no	no	no
GBSIRa0258	Kanto	2012	8	20	Blood	69	LOD	III	le0.06	le0.06	gt128	gt128	1	32	no	27	19	2X-1	no	no	no	no	yes	no	no	1	1	0	no	yes	yes	yes	yes	yes	yes	yes	yes	yes	yes	yes	yes	yes	yes	no	yes	no	no	no	yes
GBSIRa0264	Kanto	2012	11	6	Blood	31	LOD	III	le0.06	le0.06	2	0.12	1	32	no	335	19	2X-1	no	no	no	no	yes	yes	no	1	1	0	no	yes	yes	yes	yes	yes	yes	yes	yes	yes	yes	yes	yes	yes	yes	yes	no	no	no	yes	no
GBSIRa0267	Kanto	2013	1	4	Blood	45	LOD	Ib	le0.06	le0.06	0.25	0.25	64	le0.5	no	3	1	2X-1	no	no	no	yes	no	yes	no	1	1	0	no	no	yes	yes	yes	yes	yes	yes	yes	yes	yes	yes	yes	yes	yes	no	no	no	no	no	no
GBSIRa0286	Kanto	2013	10	5	Cerebrospinal fluid	3	EOD	III	le0.06	le0.06	gt128	128	1	32	no	27	19	2X-1	no	no	no	no	yes	no	no	1	1	0	no	yes	yes	yes	yes	yes	yes	yes	yes	yes	yes	yes	yes	yes	yes	no	yes	no	no	no	yes
GBSIRa0292	Kanto	2014	2	9	Cerebrospinal fluid	3	EOD	III	le0.06	le0.06	2	0.25	1	32	no	335	19	2X-1	no	no	no	no	yes	yes	no	1	1	0	no	yes	yes	yes	yes	yes	yes	yes	yes	yes	yes	yes	yes	yes	yes	yes	no	no	no	yes	no
GBSIRa0297	Kanto	2014	3	14	Blood	26	LOD	VI	le0.06	le0.06	0.25	0.25	1	le0.5	no	1	1	2X-1	no	no	no	yes	no	yes	no	1	1	0	no	yes	yes	yes	yes	yes	yes	yes	yes	yes	yes	yes	yes	yes	yes	no	no	no	no	no	no
GBSIRa0309	Kanto	2014	8	12	Blood	13	LOD	III	le0.06	le0.06	gt128	gt128	1	64	no	17	17	2X-2	yes	no	no	no	yes	no	yes	0	0	1	yes	yes	yes	yes	yes	yes	yes	yes	yes	yes	yes	yes	yes	yes	yes	no	yes	yes	yes	no	yes
GBSIRa0311	Kanto	2014	9	2	Blood	34	LOD	III	le0.06	le0.06	4	0.12	0.5	32	yes	335	19	2X-1	no	no	no	no	yes	yes	no	1	1	0	no	yes	yes	yes	yes	yes	yes	yes	yes	yes	yes	yes	yes	yes	yes	yes	no	no	no	yes	no
GBSIRa0316	Kanto	2014	11	26	Blood	26	LOD	III	0.12	0.25	gt128	gt128	32	64	no	464	452	new_seq	no	no	yes	no	no	yes	no	1	1	0	no	yes	yes	yes	yes	yes	yes	yes	yes	yes	yes	yes	yes	yes	yes	yes	no	no	no	yes	no
GBSIRa0321	Kanto	2015	1	25	Blood	0	EOD	V	le0.06	le0.06	gt128	gt128	1	32	no	1	1	2X-1	no	no	yes	no	no	yes	no	1	1	0	no	no	yes	yes	yes	yes	yes	yes	yes	yes	yes	yes	yes	yes	yes	no	yes	no	no	yes	no
GBSIRa0327	Kanto	2015	5	12	Cerebrospinal fluid	26	LOD	III	le0.06	le0.06	4	0.12	0.5	32	yes	335	19	2X-1	no	no	no	no	yes	yes	no	1	1	0	no	yes	yes	yes	yes	yes	yes	yes	yes	yes	yes	yes	yes	yes	yes	yes	no	no	no	yes	no
GBSIRa0329	Kanto	2015	8	14	Blood	0	EOD	III	le0.06	le0.06	gt128	gt128	1	32	no	17	17	2X-2	yes	no	no	no	yes	no	yes	0	0	1	yes	yes	yes	yes	yes	yes	yes	yes	yes	yes	yes	yes	yes	yes	yes	no	yes	no	no	no	yes
GBSIRa0332	Kanto	2015	9	20	Blood	48	LOD	III	le0.06	le0.06	2	0.12	1	16	no	335	19	2X-1	no	no	no	no	yes	yes	no	1	1	0	no	yes	yes	yes	yes	yes	yes	yes	yes	yes	yes	yes	yes	yes	yes	yes	no	no	no	yes	no
GBSIRa0370	Kanto	2017	7	2	Blood	57	LOD	III	le0.06	le0.06	gt128	gt128	1	64	no	17	17	2X-2	yes	no	no	no	yes	no	yes	0	0	1	yes	yes	yes	yes	yes	yes	yes	yes	yes	yes	yes	yes	yes	yes	yes	no	yes	no	no	yes	yes
GBSIRa0396	Kanto	2019	5	10	Blood	29	LOD	III	le0.06	le0.06	gt128	gt128	1	64	no	17	17	2X-2	yes	no	no	no	no	no	yes	0	0	1	yes	yes	yes	yes	yes	yes	yes	yes	yes	yes	yes	yes	yes	yes	yes	no	no	yes	yes	no	yes
GBSIRa0398	Kanto	2019	6	18	Blood	14	LOD	Ia	le0.06	le0.06	8	0.12	1	32	no	23	23	2X-5	no	yes	no	no	no	yes	no	0	1	0	no	yes	yes	yes	yes	yes	yes	yes	yes	yes	yes	yes	yes	yes	yes	no	no	yes	yes	yes	no
GBSIRa0402	Kanto	2019	10	15	Blood	84	LOD	Ia	le0.06	le0.06	0.25	0.12	1	32	no	23	23	2X-5	no	yes	no	no	no	yes	no	0	1	0	no	yes	yes	yes	yes	yes	yes	yes	yes	yes	yes	yes	yes	yes	yes	no	no	no	no	yes	no
GBSIRa0412	Kanto	2020	6	22	Cerebrospinal fluid	4	EOD	III	le0.06	le0.06	gt128	gt128	32	32	no	17	17	2X-2	yes	no	no	no	yes	no	yes	0	0	1	yes	yes	yes	yes	yes	yes	yes	yes	yes	yes	yes	yes	yes	yes	yes	no	yes	no	no	no	yes
GBSIRa0416	Kanto	2020	8	26	Blood	14	LOD	Ib	le0.06	le0.06	0.25	0.12	32	le0.5	no	10	12	2X-1	no	no	no	yes	no	yes	no	1	1	0	no	yes	yes	yes	yes	yes	yes	yes	yes	yes	yes	yes	yes	yes	yes	no	no	no	no	no	no
GBSIRa0419	Kanto	2020	10	11	Blood	101	ULOD	IV	le0.06	le0.06	0.12	0.12	1	le0.5	no	452	452	2X-5	no	no	no	yes	no	no	yes	0	0	1	no	yes	yes	yes	yes	yes	yes	yes	yes	yes	yes	yes	yes	yes	yes	no	no	no	no	no	no
GBSIRa0432	Kanto	2021	5	3	Cerebrospinal fluid	35	LOD	Ib	le0.06	le0.06	0.25	0.12	64	le0.5	no	3	1	2X-1	no	no	no	yes	no	yes	no	1	1	0	no	no	yes	yes	yes	yes	yes	yes	yes	yes	yes	yes	yes	yes	yes	no	no	no	no	no	no
GBSIRa0434	Kanto	2021	6	8	Blood	57	LOD	Ia	le0.06	le0.06	4	0.12	1	32	no	23	23	2X-5	no	yes	no	no	no	yes	no	0	1	0	no	yes	yes	yes	yes	yes	yes	yes	yes	yes	yes	yes	yes	yes	yes	no	no	yes	yes	yes	no
GBSIRa0436	Kanto	2021	7	29	Blood	55	LOD	Ia	le0.06	le0.06	8	0.12	1	32	no	23	23	2X-5	no	yes	no	no	no	yes	no	0	1	0	no	yes	yes	yes	yes	yes	yes	yes	yes	yes	yes	yes	yes	yes	yes	no	no	yes	yes	yes	no
GBSIRa0439	Kanto	2021	8	21	Blood	18	LOD	Ia	le0.06	le0.06	gt128	gt128	2	32	no	23	23	2X-5	no	yes	no	no	no	yes	no	0	1	0	no	yes	yes	yes	yes	yes	yes	yes	yes	yes	yes	yes	yes	yes	yes	no	no	no	no	yes	no
GBSIRa0444	Kanto	2021	11	19	Blood	62	LOD	III	le0.06	le0.06	gt128	gt128	64	32	no	17	17	2X-2	yes	no	no	no	yes	no	yes	0	0	1	yes	yes	yes	yes	yes	yes	yes	yes	yes	yes	yes	yes	yes	yes	yes	no	yes	no	no	no	yes
GBSIRa0445	Kanto	2021	11	26	Blood	43	LOD	Ib	le0.06	le0.06	0.25	0.25	64	le0.5	no	10	12	2X-1	no	no	no	yes	no	yes	no	1	1	0	no	no	yes	yes	yes	yes	yes	yes	yes	yes	yes	yes	yes	yes	yes	no	no	no	no	no	no
GBSIRa0453	Kanto	2022	4	3	Blood	15	LOD	Ia	le0.06	le0.06	8	0.12	2	32	no	23	23	2X-5	no	yes	no	no	no	yes	no	0	1	0	no	yes	yes	yes	yes	yes	yes	yes	yes	yes	yes	yes	yes	yes	yes	no	no	yes	yes	yes	no
GBSIRa0455	Kanto	2022	4	20	Blood	9	LOD	Ia	le0.06	le0.06	8	0.25	1	32	no	23	23	2X-5	no	yes	no	yes	no	yes	no	0	1	1	no	yes	yes	yes	yes	yes	yes	yes	yes	yes	yes	yes	yes	yes	yes	no	no	yes	yes	yes	no
GBSIRa0457	Kanto	2022	6	25	Blood	25	LOD	III	le0.06	le0.06	0.25	0.25	1	32	no	17	17	2X-2	yes	no	no	no	yes	no	yes	1	0	1	yes	yes	yes	yes	yes	yes	yes	yes	yes	yes	yes	yes	yes	yes	yes	no	no	no	no	yes	no
GBSIRa0458	Kanto	2022	9	4	Blood	5006	ULOD	Ib	le0.06	le0.06	gt128	gt128	64	le0.5	no	10	12	2X-1	no	no	no	yes	no	yes	no	1	0	0	no	yes	yes	yes	yes	yes	yes	yes	yes	yes	yes	yes	yes	yes	yes	no	yes	no	no	no	no
GBSIRa0463	Kanto	2022	12	29	Blood	29	LOD	III	le0.06	le0.06	gt128	gt128	64	32	no	17	17	2X-2	yes	no	no	no	yes	no	yes	0	0	1	no	yes	yes	yes	yes	yes	yes	yes	yes	yes	yes	yes	yes	yes	yes	no	yes	no	no	no	yes
GBSIRa0470	Kanto	2023	5	30	Blood	19	LOD	IV	le0.06	le0.06	0.12	0.12	0.5	le0.5	no	452	452	2X-5	no	no	no	yes	no	no	yes	0	0	1	no	yes	yes	yes	yes	yes	yes	yes	yes	yes	yes	yes	yes	yes	yes	no	no	no	no	no	no
GBSIRa0471	Kansai	2022	5	21	Blood	0	EOD	III	le0.06	le0.06	gt128	gt128	0.5	16	no	529	327	2X-1	no	no	no	no	no	no	no	1	1	0	no	yes	yes	yes	yes	yes	yes	yes	yes	yes	yes	yes	no	yes	yes	no	yes	no	no	no	yes
GBSIRa0478	Sanin	2019	1	16	Blood	26	LOD	Ia	le0.06	le0.06	8	0.12	1	64	no	23	23	2X-5	no	yes	no	no	no	yes	no	0	1	0	no	yes	yes	yes	yes	yes	yes	yes	yes	yes	yes	yes	yes	yes	yes	no	no	yes	yes	yes	no
GBSIRa0503	Kansai	2021	12	18	Blood	32	LOD	Ib	le0.06	le0.06	gt128	gt128	64	le0.5	no	10	12	2X-1	no	no	no	yes	no	yes	no	1	1	0	no	yes	yes	yes	yes	yes	yes	yes	yes	yes	yes	yes	yes	yes	yes	no	yes	no	no	no	no
GBSIRa0507	Kansai	2022	2	1	Blood	59	LOD	III	le0.06	le0.06	gt128	gt128	64	32	no	17	17	2X-2	yes	no	no	no	yes	no	yes	0	0	1	yes	yes	yes	yes	yes	yes	yes	yes	yes	yes	yes	yes	yes	yes	yes	no	yes	no	no	no	yes
GBSIRa0514	Kansai	2022	7	31	Blood	0	EOD	IV	le0.06	le0.06	0.25	0.12	1	le0.5	no	452	452	2X-5	no	no	no	yes	no	no	yes	0	0	1	no	yes	yes	yes	yes	yes	yes	yes	yes	yes	yes	yes	yes	yes	yes	no	no	no	no	no	no
GBSIRa0517	Kansai	2022	10	19	Cerebrospinal fluid	25	LOD	III	le0.06	le0.06	gt128	gt128	64	32	no	17	17	2X-2	yes	no	no	no	yes	no	yes	0	0	1	yes	yes	yes	yes	yes	yes	yes	yes	yes	yes	yes	yes	yes	yes	yes	no	yes	no	no	no	yes
GBSIRa0528	Tokai	2012	3	19	Blood	42	LOD	Ib	le0.06	le0.06	0.25	0.25	64	le0.5	no	10	12	2X-1	no	no	no	yes	no	yes	no	1	1	0	no	yes	yes	yes	yes	yes	yes	yes	yes	yes	yes	yes	yes	yes	yes	no	no	no	no	no	no
GBSIRa0529	Tokai	2012	8	15	Blood	121	ULOD	V	le0.06	le0.06	0.25	0.25	1	le0.5	no	1	1	2X-1	no	no	yes	no	no	yes	no	1	1	0	no	no	yes	yes	yes	yes	yes	yes	yes	yes	yes	yes	yes	yes	yes	no	no	no	no	no	no
GBSIRa0530	Tokai	2012	10	27	Blood	8	LOD	III	le0.06	le0.06	0.25	0.25	1	32	no	17	17	2X-2	yes	no	no	no	yes	no	yes	1	0	1	no	yes	yes	yes	yes	yes	yes	yes	yes	yes	yes	yes	yes	yes	yes	no	no	no	no	yes	no
GBSIRa0533	Tokai	2013	9	18	Blood	51	LOD	Ib	le0.06	le0.06	0.25	0.25	gt64	le0.5	no	10	12	2X-1	no	no	no	yes	no	yes	no	1	1	0	no	yes	yes	yes	yes	yes	yes	yes	yes	yes	yes	yes	yes	yes	yes	no	no	no	no	no	no
GBSIRa0534	Tokai	2014	10	4	Blood	12	LOD	Ib	le0.06	le0.06	0.5	0.25	gt64	le0.5	no	3	1	2X-1	no	no	no	yes	no	yes	no	1	1	0	no	no	yes	yes	yes	yes	yes	yes	yes	yes	yes	yes	yes	yes	yes	no	no	no	no	no	no
GBSIRa0535	Tokai	2014	12	27	Blood	2	EOD	III	le0.06	le0.06	gt128	128	0.5	32	no	27	19	2X-1	no	no	no	no	yes	no	no	1	1	0	no	yes	yes	yes	yes	yes	yes	yes	yes	yes	yes	yes	yes	yes	yes	no	yes	no	no	no	yes
GBSIRa0536	Tokai	2015	5	3	Blood	10	LOD	VI	le0.06	le0.06	0.25	0.25	1	le0.5	no	1	1	2X-1	no	no	no	yes	no	yes	no	1	1	0	no	no	yes	yes	yes	yes	yes	yes	yes	yes	yes	yes	yes	yes	yes	no	no	no	no	no	no
GBSIRa0537	Tokai	2015	7	3	Blood	35	LOD	V	le0.06	le0.06	0.5	0.25	1	le0.5	no	3	1	2X-1	no	no	no	yes	no	yes	no	1	1	0	no	yes	yes	yes	yes	yes	yes	yes	yes	yes	yes	yes	yes	yes	yes	no	no	no	no	no	no
GBSIRa0538	Tokai	2015	8	4	Cerebrospinal fluid	98	ULOD	III	le0.06	le0.06	gt128	gt128	1	64	no	17	17	2X-2	yes	no	no	no	yes	no	yes	0	0	1	yes	yes	yes	yes	yes	yes	yes	yes	yes	yes	yes	yes	yes	yes	yes	no	yes	yes	yes	no	yes
GBSIRa0540	Tokai	2017	4	16	Cerebrospinal fluid	2450	ULOD	Ia	le0.06	le0.06	gt128	gt128	1	le0.5	no	1	1	2X-1	no	no	no	yes	no	yes	no	1	1	0	no	yes	yes	yes	yes	yes	yes	yes	yes	yes	yes	yes	yes	yes	yes	no	yes	no	no	no	no
GBSIRa0541	Tokai	2017	4	17	Blood	37	LOD	Ia	le0.06	le0.06	8	0.25	1	32	no	23	23	2X-5	no	yes	no	no	no	yes	no	0	1	0	no	yes	yes	yes	yes	yes	yes	yes	yes	yes	yes	yes	yes	yes	yes	no	no	yes	yes	yes	no
GBSIRa0542	Tokai	2017	6	30	Cerebrospinal fluid	14	LOD	Ia	le0.06	le0.06	le0.06	le0.06	1	32	no	23	23	2X-5	no	yes	no	no	no	yes	no	0	1	0	no	yes	yes	yes	yes	yes	yes	yes	yes	yes	yes	yes	yes	yes	yes	no	no	no	no	yes	no
GBSIRa0544	Tokai	2018	4	10	Cerebrospinal fluid	68	LOD	III	le0.06	le0.06	0.25	0.12	1	64	no	17	17	2X-2	yes	no	no	no	yes	no	yes	1	0	1	yes	no	yes	yes	yes	yes	yes	yes	yes	yes	yes	yes	yes	yes	yes	no	no	no	no	yes	no
GBSIRa0545	Tokai	2018	12	12	Blood	8	LOD	Ia	le0.06	le0.06	0.12	1	1	1	no	2313	23	2X-5	no	yes	no	no	no	yes	no	0	1	0	no	yes	yes	yes	yes	yes	yes	yes	yes	yes	yes	yes	yes	yes	yes	no	no	no	no	yes	no
GBSIRa0547	Tokai	2020	5	8	Blood	180	ULOD	III	le0.06	le0.06	gt128	gt128	1	32	no	17	17	2X-2	yes	no	no	no	yes	no	yes	0	0	1	yes	yes	yes	yes	yes	yes	yes	yes	yes	yes	yes	yes	yes	yes	yes	no	yes	no	no	no	yes
GBSIRa0554	Tokai	2021	10	30	Cerebrospinal fluid	28	LOD	Ia	le0.06	le0.06	2	le0.06	1	32	no	23	23	2X-5	no	yes	no	no	no	yes	no	0	1	0	no	yes	yes	yes	yes	yes	yes	yes	yes	yes	yes	yes	yes	yes	yes	no	no	yes	yes	yes	no
GBSIRa0556	Tokai	2021	11	8	Blood	26	LOD	Ia	le0.06	le0.06	2	0.12	1	32	no	23	23	2X-5	no	yes	no	no	no	yes	no	0	1	0	no	yes	yes	yes	yes	yes	yes	yes	yes	yes	yes	yes	yes	yes	yes	no	no	yes	yes	yes	no
GBSIRa0558	Tokai	2021	11	15	Cerebrospinal fluid	61	LOD	Ia	le0.06	le0.06	8	0.12	1	32	no	23	23	2X-5	no	yes	no	no	no	yes	no	0	1	0	no	yes	yes	yes	yes	yes	yes	yes	yes	yes	yes	yes	yes	yes	yes	no	no	yes	yes	yes	no
GBSIRa0560	Tokai	2021	12	21	Blood	0	EOD	III	le0.06	le0.06	0.12	0.12	1	32	no	17	17	2X-2	yes	no	no	no	yes	no	yes	1	0	1	yes	yes	yes	yes	yes	yes	yes	yes	yes	yes	yes	yes	yes	yes	yes	no	no	no	no	yes	no
GBSIRa0561	Tokai	2022	9	6	Blood	13	LOD	III	le0.06	le0.06	gt128	128	1	32	no	27	19	2X-1	no	no	no	no	yes	no	no	1	1	0	no	yes	yes	yes	yes	yes	yes	yes	yes	yes	no	yes	yes	yes	yes	no	yes	no	no	no	yes
GBSIRa0562	Tokai	2023	3	14	Blood	0	EOD	V	le0.06	le0.06	0.12	0.12	1	le0.5	no	26	26	2X-4	no	yes	no	no	no	yes	no	0	1	0	no	yes	yes	yes	yes	yes	yes	yes	yes	yes	yes	yes	yes	yes	yes	no	no	no	no	no	no
GBSIRa0565	Kansai	2022	5	10	Cerebrospinal fluid	90	ULOD	III	le0.06	le0.06	gt128	gt128	64	32	no	17	17	2X-2	yes	no	no	no	yes	no	yes	0	0	1	yes	yes	yes	yes	yes	yes	yes	yes	yes	yes	yes	yes	yes	yes	yes	no	yes	no	no	no	yes
GBSIRa0567	Tohoku	2022	11	10	Cerebrospinal fluid	124	ULOD	III	le0.06	le0.06	0.12	le0.06	2	32	no	17	17	2X-2	yes	no	no	no	no	no	yes	1	0	1	no	yes	yes	yes	yes	yes	yes	yes	yes	yes	yes	yes	yes	yes	yes	no	no	no	no	no	no
GBSIRa0568	Tokai	2011	4	24	Blood	23	LOD	III	le0.06	le0.06	0.25	0.12	1	gt64	no	17	17	2X-2	yes	no	no	no	no	no	yes	1	0	1	no	yes	yes	yes	yes	yes	yes	yes	yes	yes	no	yes	yes	yes	yes	no	no	no	no	yes	no
GBSIRa0569	Tokai	2012	1	4	Cerebrospinal fluid	24	LOD	Ia	le0.06	le0.06	0.25	0.12	1	32	no	23	23	2X-5	no	yes	no	no	no	yes	no	0	1	0	no	yes	yes	yes	yes	yes	yes	yes	yes	yes	yes	yes	yes	yes	yes	no	no	no	no	yes	no
GBSIRa0570	Tokai	2012	12	15	Blood	0	EOD	Ia	le0.06	le0.06	0.25	0.12	1	32	no	23	23	2X-5	no	yes	no	no	no	yes	no	0	1	0	no	yes	yes	yes	yes	yes	yes	yes	yes	yes	yes	yes	yes	yes	yes	no	no	no	no	yes	no
GBSIRa0571	Tokai	2013	11	16	Blood	1	EOD	VIII	le0.06	le0.06	0.12	0.12	1	le0.5	no	1	1	2X-1	no	no	yes	no	no	yes	no	1	0	1	no	yes	yes	yes	yes	yes	yes	yes	yes	yes	yes	yes	yes	yes	yes	no	no	no	no	no	no
GBSIRa0572	Tokai	2014	1	28	Blood	32	LOD	Ib	le0.06	le0.06	0.12	0.12	64	le0.5	no	10	12	2X-1	no	no	no	yes	no	yes	no	1	1	0	no	yes	yes	yes	yes	yes	yes	yes	yes	yes	yes	yes	yes	yes	yes	no	no	no	no	no	no
GBSIRa0573	Tokai	2014	4	29	Cerebrospinal fluid	16	LOD	Ia	le0.06	le0.06	0.12	0.12	1	32	no	23	23	2X-5	no	yes	no	no	no	yes	no	0	1	0	no	yes	yes	yes	yes	yes	yes	yes	yes	yes	yes	yes	yes	yes	yes	no	no	no	no	yes	no
GBSIRa0574	Tokai	2014	5	26	Blood	48	LOD	Ia	0.12	0.12	0.25	0.12	1	le0.5	no	23	23	new_seq	no	no	no	no	no	yes	no	0	1	0	no	yes	yes	yes	yes	yes	yes	yes	yes	yes	yes	yes	yes	yes	yes	no	no	no	no	no	no
GBSIRa0575	Tokai	2014	10	27	Blood	389	ULOD	Ia	le0.06	le0.06	0.12	le0.06	1	32	no	23	23	2X-5	no	yes	no	no	no	yes	no	0	1	0	no	yes	yes	yes	yes	yes	yes	yes	yes	yes	yes	yes	yes	yes	yes	no	no	no	no	yes	no
GBSIRa0576	Tokai	2014	12	21	Blood	17	LOD	Ia	le0.06	le0.06	16	128	1	32	no	23	23	2X-5	no	no	no	no	no	yes	no	0	1	0	no	yes	yes	yes	yes	yes	yes	yes	yes	yes	yes	yes	yes	yes	yes	no	yes	no	no	yes	no
GBSIRa0577	Tokai	2014	12	23	Blood	27	LOD	Ia	le0.06	le0.06	4	0.12	1	32	no	23	23	2X-5	no	yes	no	no	no	yes	no	0	1	0	no	yes	yes	yes	yes	yes	yes	yes	yes	yes	yes	yes	yes	yes	yes	no	no	yes	yes	yes	no
GBSIRa0578	Tokai	2015	2	16	Blood	52	LOD	Ia	le0.06	le0.06	0.25	0.12	1	1	no	23	23	2X-5	no	yes	no	no	no	yes	no	0	1	0	no	yes	yes	yes	yes	yes	yes	yes	yes	yes	yes	yes	yes	yes	yes	no	no	no	no	yes	no
GBSIRa0579	Tokai	2015	6	4	Blood	57	LOD	III	le0.06	le0.06	2	le0.06	1	32	no	335	19	2X-1	no	no	no	no	yes	yes	no	1	1	0	no	yes	yes	yes	yes	yes	yes	yes	yes	yes	yes	yes	yes	yes	yes	yes	no	no	no	yes	no
GBSIRa0580	Tokai	2015	12	2	Blood	34	LOD	V	le0.06	le0.06	1	0.12	1	64	no	1	1	2X-1	no	no	yes	no	no	yes	no	1	1	0	no	no	yes	yes	yes	yes	yes	yes	yes	yes	yes	yes	yes	yes	yes	no	no	no	no	yes	no
GBSIRa0581	Tokai	2016	8	29	Blood	20	LOD	III	le0.06	le0.06	gt128	128	1	64	no	17	17	2X-2	yes	no	no	no	yes	no	yes	0	0	1	yes	yes	yes	yes	yes	yes	yes	yes	yes	yes	yes	yes	yes	yes	yes	no	yes	yes	yes	no	yes
GBSIRa0582	Tokai	2016	10	28	Cerebrospinal fluid	32	LOD	III	le0.06	le0.06	gt128	128	1	32	no	17	17	2X-2	yes	no	no	no	yes	no	yes	0	0	1	no	yes	yes	yes	yes	yes	yes	yes	yes	yes	yes	yes	yes	yes	yes	no	yes	no	no	yes	yes
GBSIRa0583	Tokai	2017	8	9	Blood	29	LOD	III	le0.06	le0.06	gt128	gt128	1	32	no	17	17	2X-2	yes	no	no	no	yes	no	yes	0	0	1	no	yes	yes	yes	yes	yes	yes	yes	yes	yes	yes	yes	yes	yes	yes	no	yes	no	no	yes	yes
GBSIRa0584	Tokai	2018	12	5	Blood	205	ULOD	Ia	le0.06	le0.06	0.25	0.12	1	le0.5	no	23	23	2X-5	no	yes	no	no	no	yes	no	0	1	0	no	yes	yes	yes	yes	yes	yes	yes	yes	yes	yes	yes	yes	yes	yes	no	no	no	no	yes	no
GBSIRa0585	Tokai	2019	1	1	Cerebrospinal fluid	12	LOD	III	le0.06	le0.06	gt128	128	32	32	no	17	17	2X-2	yes	no	no	no	yes	no	yes	0	0	1	no	yes	yes	yes	yes	yes	yes	yes	yes	yes	yes	yes	yes	yes	yes	no	yes	no	no	no	yes
GBSIRa0586	Tokai	2019	1	21	Blood	223	ULOD	II	le0.06	le0.06	gt128	gt128	1	32	no	28	19	2X-1	no	no	no	no	yes	yes	no	1	1	0	no	yes	yes	yes	yes	yes	yes	yes	yes	yes	yes	yes	yes	yes	yes	no	yes	no	no	yes	no
GBSIRa0587	Tokai	2019	1	25	Cerebrospinal fluid	29	LOD	III	le0.06	le0.06	2	0.12	1	le0.5	yes	335	19	2X-1	no	no	no	no	yes	yes	no	1	1	0	no	yes	yes	yes	yes	yes	yes	yes	yes	yes	yes	yes	yes	yes	yes	yes	no	no	no	yes	no
GBSIRa0588	Tokai	2021	6	17	Blood	42	LOD	Ia	le0.06	le0.06	8	0.12	1	32	no	23	23	2X-5	no	yes	no	no	no	yes	no	0	1	0	no	yes	yes	yes	yes	yes	yes	yes	yes	yes	yes	yes	yes	yes	yes	no	no	yes	yes	yes	no
GBSIRa0589	Tokai	2022	6	3	Blood	86	LOD	III	le0.06	le0.06	1	64	0.5	32	no	2314	19	2X-1	no	no	no	no	yes	yes	no	1	1	0	no	yes	yes	yes	yes	yes	yes	yes	yes	yes	yes	yes	yes	yes	yes	yes	no	no	no	yes	no
GBSIRa0590	Hokkaido	2019	8	4	Blood	24	LOD	III	le0.06	le0.06	gt128	128	1	32	no	17	17	2X-2	yes	no	no	no	yes	no	yes	0	0	1	no	yes	yes	yes	yes	yes	yes	yes	yes	yes	yes	yes	yes	yes	yes	no	yes	no	no	no	yes
GBSIRa0591	Hokkaido	2020	12	5	Blood	25	LOD	III	le0.06	le0.06	gt128	128	64	32	no	17	17	2X-2	yes	no	no	no	yes	no	yes	0	0	1	yes	yes	yes	yes	yes	no	yes	yes	yes	yes	yes	yes	yes	yes	yes	no	yes	no	no	no	yes
GBSIRa0592	Hokkaido	2022	3	29	Cerebrospinal fluid	41	LOD	III	le0.06	le0.06	gt128	0.5	1	32	yes	529	327	2X-1	no	no	no	yes	no	no	no	1	1	0	no	yes	yes	yes	yes	yes	yes	yes	yes	yes	yes	yes	yes	yes	yes	no	yes	no	no	no	yes
GBSIRa0594	Hokkaido	2022	6	20	Blood	0	EOD	V	le0.06	le0.06	gt128	128	1	64	no	1	1	2X-1	no	no	yes	no	no	yes	no	1	1	0	no	no	yes	yes	yes	yes	yes	yes	yes	yes	yes	yes	yes	yes	yes	no	yes	no	no	yes	no
GBSIRa0696	Sanin	2019	6	8	Blood	0	EOD	Ib	le0.06	0.12	8	0.12	64	le0.5	no	10	12	2X-1	no	no	no	yes	no	yes	no	1	1	0	no	no	yes	yes	yes	yes	yes	yes	yes	yes	yes	yes	yes	yes	yes	no	no	yes	yes	no	no
GBSIRa0728	Sanin	2022	5	26	Cerebrospinal fluid	33	LOD	Ib	le0.06	le0.06	gt128	gt128	32	le0.5	no	10	12	2X-1	no	no	no	yes	no	yes	no	1	1	0	no	yes	yes	yes	yes	yes	yes	yes	yes	yes	yes	yes	yes	yes	yes	no	yes	no	no	no	no
GBSIRa0782	Tokai	2012	7	30	Blood	16	LOD	Ia	le0.06	le0.06	4	le0.06	16	64	no	23	23	2X-5	no	yes	no	no	no	yes	no	0	1	0	no	yes	yes	yes	yes	yes	yes	yes	yes	yes	yes	yes	yes	yes	yes	no	no	yes	yes	yes	no
GBSIRa0784	Tokai	2020	10	10	Blood	20	LOD	III	le0.06	le0.06	gt128	gt128	64	32	no	17	17	2X-2	yes	no	no	no	yes	no	yes	0	0	1	yes	yes	yes	yes	yes	yes	yes	yes	yes	yes	yes	yes	no	yes	yes	no	yes	no	no	no	yes
GBSIRa0785	Tokai	2021	8	24	Blood	32	LOD	III	le0.06	le0.06	gt128	gt128	32	32	no	17	17	2X-2	yes	no	no	no	yes	no	yes	0	0	1	yes	yes	yes	yes	yes	yes	yes	yes	yes	yes	yes	yes	yes	yes	yes	no	yes	no	no	no	yes
GBSIRa0788	Tokai	2014	7	14	Cerebrospinal fluid	13	LOD	Ia	le0.06	le0.06	0.12	le0.06	1	32	no	23	23	2X-5	no	yes	no	no	no	yes	no	0	1	0	no	yes	yes	yes	yes	yes	yes	yes	yes	yes	yes	yes	yes	yes	yes	no	no	no	no	yes	no
GBSIRa0789	Tokai	2021	12	4	Cerebrospinal fluid	47	LOD	IV	le0.06	le0.06	gt128	gt128	32	16	no	2394	452	2X-5	no	no	no	yes	no	no	yes	0	0	1	no	yes	yes	yes	yes	yes	yes	yes	yes	yes	yes	yes	yes	yes	yes	no	no	no	no	no	no
GBSIRa0838	Tokai	2023	2	6	Cerebrospinal fluid	82	LOD	Ia	le0.06	le0.06	gt128	8	1	32	no	23	23	2X-5	no	yes	no	no	no	yes	no	0	1	0	no	yes	yes	yes	yes	yes	yes	yes	yes	yes	yes	yes	yes	yes	yes	no	no	yes	yes	yes	no
GBSIRa0842	Kansai	2013	6	10	Cerebrospinal fluid	10	LOD	III	le0.06	le0.06	gt128	64	1	32	no	17	17	2X-2	yes	no	no	no	yes	no	yes	0	0	1	yes	yes	yes	yes	yes	yes	yes	yes	yes	yes	yes	yes	yes	yes	yes	no	yes	no	no	no	yes
GBSIRa0845	Kansai	2014	3	10	Cerebrospinal fluid	18	LOD	III	le0.06	le0.06	0.12	le0.06	1	16	no	19	19	2X-1	no	no	no	no	yes	yes	no	1	1	0	no	yes	yes	yes	yes	yes	yes	yes	yes	yes	yes	yes	yes	yes	yes	no	no	no	no	yes	no
GBSIRa0846	Kansai	2014	7	24	Blood	51	LOD	III	le0.06	le0.06	gt128	128	1	64	no	17	17	2X-2	yes	no	no	no	yes	no	yes	0	0	1	yes	yes	yes	yes	yes	yes	yes	yes	yes	yes	yes	yes	yes	yes	yes	no	yes	yes	yes	no	yes
GBSIRa0848	Kansai	2017	3	14	Cerebrospinal fluid	10	LOD	III	le0.06	le0.06	gt128	128	64	32	no	17	17	2X-2	yes	no	no	no	yes	no	yes	0	0	1	yes	yes	yes	yes	yes	yes	yes	yes	yes	yes	yes	yes	yes	yes	yes	no	yes	no	no	no	yes
GBSIRa0849	Kansai	2018	6	13	Blood	0	EOD	II	le0.06	le0.06	0.12	0.12	1	2	no	1	1	2X-1	no	no	yes	no	no	yes	no	1	1	0	no	yes	yes	yes	yes	yes	yes	yes	yes	yes	yes	yes	yes	yes	yes	no	no	no	no	yes	no
GBSIRa0850	Kansai	2018	7	7	Blood	15	LOD	Ib	le0.06	le0.06	0.12	0.12	32	8	no	10	12	2X-1	no	no	no	yes	no	yes	no	1	1	0	no	yes	yes	yes	yes	yes	yes	yes	yes	yes	yes	yes	yes	yes	yes	no	no	no	no	no	no
GBSIRa0852	Kansai	2019	2	19	Blood	0	EOD	Ia	le0.06	le0.06	4	le0.06	4	32	no	23	23	2X-5	no	yes	no	no	no	yes	no	0	1	0	no	yes	yes	yes	yes	yes	yes	yes	yes	yes	yes	yes	yes	yes	yes	no	no	yes	yes	yes	no
GBSIRa0853	Kansai	2020	9	18	Blood	15	LOD	III	le0.06	le0.06	gt128	128	32	32	no	1663	17	2X-2	yes	no	no	no	yes	no	yes	0	0	1	yes	yes	yes	yes	yes	yes	yes	yes	yes	yes	yes	yes	yes	yes	yes	no	yes	no	no	no	yes
GBSIRa0854	Kansai	2021	9	15	Blood	14	LOD	III	le0.06	le0.06	gt128	128	1	32	no	17	17	2X-2	yes	no	no	no	yes	no	yes	0	0	1	yes	yes	yes	yes	yes	yes	yes	yes	yes	yes	yes	yes	yes	yes	yes	no	yes	no	no	yes	yes
GBSIRa0855	Kansai	2022	12	23	Blood	0	EOD	Ia	le0.06	le0.06	0.12	0.12	1	32	no	144	23	2X-5	no	no	no	no	yes	yes	no	0	1	0	no	yes	yes	yes	yes	yes	yes	yes	yes	yes	yes	yes	yes	yes	yes	no	no	no	no	yes	no
GBSIRa0859	Tokai	2022	10	15	Cerebrospinal fluid	15	LOD	Ia	le0.06	le0.06	4	0.12	1	32	no	23	23	2X-5	no	yes	no	no	no	yes	no	0	1	0	no	yes	yes	yes	yes	yes	yes	yes	yes	yes	yes	yes	yes	yes	yes	no	no	yes	yes	yes	no
GBSIRa0864	Sanin	2019	10	15	Blood	0	EOD	V	le0.06	le0.06	8	le0.06	32	32	yes	19	19	2X-1	no	yes	no	no	no	yes	no	1	1	0	no	yes	yes	yes	yes	yes	no	yes	yes	yes	yes	yes	yes	yes	yes	yes	no	yes	yes	yes	no
GBSIRa0866	Sanin	2022	7	26	Blood	6	EOD	Ib	le0.06	le0.06	0.12	0.12	32	le0.5	no	10	12	2X-1	no	no	no	yes	no	yes	no	1	1	0	no	yes	yes	yes	yes	yes	yes	yes	yes	yes	yes	yes	yes	yes	yes	no	no	no	no	no	no
GBSIRa0867	Kansai	2017	5	28	Blood	3339	ULOD	III	0.12	0.12	0.12	le0.06	0.5	32	no	335	19	2X-1	no	no	no	no	yes	yes	no	1	1	0	no	yes	yes	yes	yes	yes	yes	yes	yes	yes	yes	yes	yes	yes	yes	no	no	no	no	yes	no
GBSIRa0869	Kansai	2017	10	19	Blood	3483	ULOD	III	le0.06	0.12	8	le0.06	32	32	yes	335	19	2X-1	no	no	no	no	yes	yes	no	1	1	0	no	yes	yes	yes	yes	yes	yes	yes	yes	yes	yes	yes	yes	yes	yes	no	no	yes	yes	yes	no
GBSIRa0870	Kansai	2021	6	26	Blood	15	LOD	Ia	le0.06	le0.06	0.12	0.12	1	16	no	23	23	2X-5	no	no	no	no	no	yes	no	0	1	0	no	yes	yes	yes	yes	yes	yes	yes	yes	yes	yes	yes	yes	yes	yes	no	no	no	no	yes	no
GBSIRa0872	Kansai	2022	8	26	Blood	0	EOD	Ia	le0.06	le0.06	0.12	0.12	1	le0.5	no	2395	23	2X-5	no	no	no	no	yes	yes	no	0	1	0	no	yes	yes	yes	yes	yes	yes	yes	yes	yes	yes	yes	yes	yes	yes	no	no	no	no	no	no
GBSIRa0876	Kanto	2022	12	18	Blood	136	ULOD	III	le0.06	le0.06	0.5	le0.06	0.5	32	no	335	19	2X-1	no	no	no	no	yes	yes	no	1	1	0	no	yes	yes	yes	yes	yes	yes	yes	yes	yes	yes	yes	yes	yes	yes	yes	no	no	no	yes	no
GBSIRa0877	Kanto	2022	12	28	Blood	17	LOD	III	le0.06	le0.06	gt128	32	32	32	no	17	17	2X-2	yes	no	no	no	yes	no	yes	0	0	1	yes	yes	yes	yes	yes	yes	yes	yes	yes	yes	yes	yes	yes	yes	yes	no	yes	no	no	no	yes
GBSIRa0878	Kanto	2023	3	2	Cerebrospinal fluid	40	LOD	III	le0.06	le0.06	gt128	64	0.5	32	no	529	327	2X-1	no	no	no	yes	no	no	no	1	1	0	no	yes	yes	yes	yes	yes	yes	yes	yes	yes	yes	yes	yes	yes	yes	no	yes	no	no	no	yes
GBSIRa0880	Tokai	2022	2	4	Cerebrospinal fluid	13	LOD	Ia	le0.06	le0.06	4	0.12	1	64	no	23	23	2X-5	no	yes	no	no	no	yes	no	0	1	0	no	yes	yes	yes	yes	yes	yes	yes	yes	yes	yes	yes	yes	yes	yes	no	no	yes	yes	yes	no
GBSIRa0881	Tokai	2022	8	16	Blood	75	LOD	Ib	le0.06	le0.06	gt128	32	32	64	no	10	12	2X-1	no	no	no	yes	no	yes	no	1	1	0	no	yes	yes	yes	yes	yes	yes	no	yes	yes	yes	yes	yes	yes	yes	no	yes	no	no	no	yes
GBSIRa0882	Tokai	2023	1	30	Blood	1	EOD	Ia	le0.06	le0.06	1	0.25	32	32	no	24	452	2X-5	no	no	no	yes	no	yes	no	0	1	0	no	yes	yes	yes	yes	yes	yes	yes	yes	yes	yes	yes	yes	yes	yes	no	no	no	no	yes	no
GBSIRa1112	Kanto	2020	8	8	Blood	25	LOD	III	le0.06	le0.06	gt128	128	32	32	no	17	17	2X-2	yes	no	no	no	yes	no	yes	0	0	1	yes	yes	yes	yes	yes	yes	yes	yes	yes	yes	yes	yes	yes	yes	yes	no	yes	no	no	no	yes
GBSIRa1128	Kyusyu	2022	7	4	Cerebrospinal fluid	1	EOD	III	le0.06	le0.06	gt128	128	1	gt64	no	17	17	2X-2	yes	no	no	no	yes	no	yes	0	0	1	yes	yes	yes	yes	yes	yes	yes	yes	yes	yes	yes	yes	yes	yes	yes	no	yes	yes	yes	no	yes
GBSIRa1130	Kyusyu	2022	11	11	Blood	0	EOD	Ia	le0.06	le0.06	0.12	le0.06	1	64	no	23	23	2X-5	no	yes	no	no	no	yes	no	0	1	0	no	yes	yes	yes	yes	yes	yes	yes	yes	yes	yes	yes	yes	yes	yes	no	no	no	no	yes	no
GBSIRa1131	Kyusyu	2023	1	28	Blood	0	EOD	V	le0.06	le0.06	gt128	128	1	64	no	1	1	2X-1	no	no	yes	no	no	yes	no	1	1	0	no	no	yes	yes	yes	yes	yes	yes	yes	yes	yes	yes	yes	yes	yes	no	yes	no	no	yes	no
[truncated: 19 more columns]
