# Supplementary material for: Prevalence of Candidate Vaccine Targets and Genomic Features of Pediatric Invasive Streptococcus Agalactiae in Japan
Source: J Infect Dis. 2025 Oct 9;233(1):e11–21. doi: 10.1093/infdis/jiaf491 (PMC12811887; doi:10.1093/infdis/jiaf491)
Supplement: jiaf491_Supplementary_Data [file jiaf491_supplementary_data.zip › Supplementary_table.xlsx]

## Sheet: Table S1
Prevalence of candidate vaccine targets and genomic features of pediatric invasive Streptococcus agalactiae in Japan.
Table S1. Average r/m and rho/theta of each sequence type.
ST	No. of isolate	Reference (accession no.)	Avg. of r/m	Avg. of ρ/θ
1	12	GCF_001026925.1	4.02454	0.08159
10	20	GCF_003288055.1	0.749413	0.0170919
17	74	GCF_001552035.1	0.155901	0.0141939
23	53	GCF_002197385.1	0.156365	0.0191317
335	17	GCF_003288015.1	3.03067	0.0147513

## Sheet: Table S2
Prevalence of candidate vaccine targets and genomic features of pediatric invasive Streptococcus agalactiae in Japan.
Table S2. Jaccard distance of each BAPS and ST cluster with more than 10 isolates.a
Clustering method	Cluster number	Total no. of isolate	Detected serotypes (n)	Median value of pairwise Jaccard distances (Q1–Q3)
BAPS	1	39	II (1), III (36), V (2)	1.517 (0.8137–2.120) × 10-1
	2	64	Ia (63), III (1)	7.115 (4.448–9.277) × 10-2
	3	75	III (75)	7.667 (4.160–11.79) × 10-2
	4	21	Ia (1), Ib (7), II (1), IV (1), V (7), VI (2), VIII (2)	9.244 (6.304–11.99) × 10-2
	5	22	Ib (22)	5.513 (3.822–7.588) × 10-2
ST	1	12	Ia (1), II (1), V (6), VI (2), VIII (2)	1.053 (0.5863–1.209) × 10-1
	10	20	Ib (20)	6.000 (4.067–7.948) × 10-2
	17	74	III (74)	7.710 (4.237–11.83) × 10-2
	23	53	Ia (53)	5.730 (3.393–8.145) × 10-2
	335	18	III (18)	2.475 (1.116–5.005) × 10-2
aBAPS, Bayesian analysis of population structure; ST, sequence type.

## Sheet: Table S3
Prevalence of candidate vaccine targets and genomic features of pediatric invasive Streptococcus agalactiae in Japan.
Table S3. Minimum inhibitory concentration (MIC) distributions of 237 Streptococcus agalactiae isolates for each antibiotic.
Antibiotics	Number of Streptococcus agalactiae isolates with indicated MIC (µg/mL)
	≤0.06	0.12	0.25	0.5	1	2	4	8	16	32	64	128	>128
Penicillin	233	4	0	0	0	0	0	0	0	0	0	0	0
Cefotaxime	230	5	2	0	0	0	0	0	0	0	0	0	0
Erythromycin	33	27	27	5	6	16	14	18	3	1	3	0	84
Clindamycin	67	54	19	1	2	0	0	2	0	4	9	36	43
Levofloxacin	0	0	0	24	136	5	1	0	1	31	37	2a	0
Tetracycline	0	0	0	53b	3	1	1	2	9	133	32	3a	0
a MIC was >64
b MIC was ≤0.5

## Sheet: Table S4
Prevalence of candidate vaccine targets and genomic features of pediatric invasive Streptococcus agalactiae in Japan.
Table S4. Distribution of penicillin-binding protein (PBP) 2X types and β-lactam antibiotic minimum inhibitory concentrations by serotype and clonal complex (CC).
PBP2X type	PBP2X substitutions	Isolates, no.	Penicillin	Cefotaxime	Serotype/CC combination (n, %)
2X-1	None	78	≤0.06	≤0.06	III/CC19 (30, 38.5%), Ib/CC12 (20, 25.6%), Ib/CC1 (7, 9.0%), V/CC1 (7, 9.0%), III/CC327 (4, 5.1%), V/CC19 (2, 2.6%), VI/CC1 (2, 2.6%), VIII/CC1 (2, 2.6%), Ia/CC1 (1, 1.3%), II/CC1 (1, 1.3%), II/CC19 (1, 1.3%), IV/CC459 (1, 1.3%)
		3	≤0.12	0.12	III/CC19 (2, 66.7%), Ib/CC12 (1, 33.3%)
2X-2	I377V, G627V	74	≤0.06	≤0.06	III/CC17 (74, 100%)
		1	≤0.06	0.12	III/CC17 (1, 100%)
2X-4	I377V	4	≤0.06	≤0.06	V/CC26 (4, 100%)
2X-5	I377V, V510I	73	≤0.06	≤0.06	Ia/CC23 (60, 82.2%), IV/CC452 (9, 12.3%), Ia/CC452 (3, 4.1%), III/CC452 (1, 1.4%)
New sequence_1a	I377V, G398A, Q412L, H438Y	2	0.12	0.25	III/CC452 (2, 100%)
New sequence_2a	E561G	1	≤0.06	≤0.06	Ib/CC12 (1, 100%)
New sequence_3a	I377V, G406V, V510I	1	0.12	0.12	Ia/CC23 (1, 100%)
a Refer to "New PBP2X sequences" in Supplementary materials.

## Sheet: Table S5
Prevalence of candidate vaccine targets and genomic features of pediatric invasive Streptococcus agalactiae in Japan.
Table S5. Distribution of penicillin-binding protein (PBP) 2Xtypes, resistance genes, and amino acid substitutions by serotype, clonal complex and sequencetype.
Serotype (n)	Clonal complex (n)	Sequence type (n)	PBP2X profile (n)	Macrolide resistance genes (n)	Tetracycline resistance genes (n)	Quinolone resistance substitutions (n)
Ia (65)	1 (1)	1 (1)	1 (1)	ermB (1)	none (1)	none (1)
	23 (61)	23 (53)	5 (52), New sequence (1)	mefA/msrD (35), ermB (1), none (17)	tetM (51), tetM + tetO (1), none (1)	none (53)
		144 (5)	5 (5)	none (5)	tetM (4), none (1)	none (5)
		88 (1)	5 (1)	none (1)	none (1)	none (1)
		2313 (1)	5 (1)	lsaC (1)	tetM (1)	none (1)
		2395 (1)	5 (1)	none (1)	none (1)	none (1)
	452 (3)	24 (3)	5 (3)	none (3)	tetM (3)	none (3)
Ib (29)	1 (7)	3 (7)	1 (7)	none (7)	none (7)	GyrA (S81L) + ParC (S79F) (7)
	12 (22)	10 (20)	1 (20)	ermB (8), mefA/msrD (2), none (10)	tetO (2), none (18)	GyrA (S81L) + ParC (S79F) (19), ParC (S79F) (1)
		2306 (1)	1 (1)	none (1)	none (1)	GyrA (S81L) + ParC (S79F) (1)
		2309 (1)	New sequence (1)	none (1)	none (1)	GyrA (S81L) (1)
II (2)	1 (1)	1 (1)	1 (1)	none (1)	tetM (1)	none (1)
	19 (1)	28 (1)	1 (1)	ermB (1)	tetM (1)	none (1)
III (114)	17 (75)	17 (74)	2 (74)	ermB (44), ermB + mefA/msrD (8), ermB + lnuB + lsaE (6), mefA/msrD (1), none (15)	tetO (49), tetM (11), tetM + tetO (10), tetL + tetM (3), none (1)	GyrA (S81L) + ParC (S79Y) (33), ParC (D83Y) (1), none (40)
		1663 (1)	2 (1)	ermB (1)	tetO (1)	GyrA (S81L) + ParC (S79Y) (1)
	19 (32)	335 (18)	1 (18)	ermA (13), mefA/msrD (1), none (4)	tetM (16), none (2)	none (18)
		27 (7)	1 (7)	ermB (7)	tetO (7)	none (7)
		19 (5)	1 (5)	ermA (1), none (4)	tetM (5)	none (5)
		1167 (1)	1 (1)	lsaC (1)	tetO (1)	none (1)
		2314 (1)	1 (1)	ermA (1)	tetM (1)	none (1)
	327 (4)	529 (4)	1 (4)	ermB (4)	tetO (4)	none (4)
	452 (3)	464 (2)	New sequence (2)	ermA (1), ermB (1)	tetM (1), none (1)	GyrA (S81L) + ParC (S79F) (2)
		890 (1)	5 (1)	ermB (1)	tetM (1)	none (1)
IV (10)	452 (9)	452 (6)	5 (6)	none (6)	none (6)	none (6)
		1868 (2)	5 (2)	none (2)	none (2)	none (2)
		2394 (1)	5 (1)	none (1)	none (1)	none (1)
	459 (1)	196 (1)	1 (1)	none (1)	tetM (1)	none (1)
V (13)	1 (7)	1 (6)	1 (6)	ermB (3), none (3)	tetM (5), none (1)	none (6)
		3 (1)	1 (1)	none (1)	none (1)	none (1)
	19 (2)	19 (2)	1 (2)	ermB (1), ermA + mefA/msrD (1)	tetM (1), tetW (1)	GyrA (S81L) + ParC (S79F) (2)
	26 (4)	26 (4)	4 (4)	none (4)	none (4)	none (4)
VI (2)	1 (2)	1 (2)	1 (2)	none (2)	none (2)	none (2)
VIII (2)	1 (2)	1 (2)	1 (2)	none (2)	none (2)	none (2)

## Sheet: Table S6
Prevalence of candidate vaccine targets and genomic features of pediatric invasive Streptococcus agalactiae in Japan.
Table S6. Distribution of major hypervirulent factors and vaccine candidates by serotype, clonal complex and sequencetypea.
Serotype (n)	Clonal complex (n)	Sequence type (n)	HvgA (n)	Srr1 (n)	Srr2 (n)	PI-1 alone (n)	PI-2a alone (n)	PI-2b alone (n)	PI-1+PI-2a (n)	PI-1+PI-2b (n)	PI-2a+PI-2b (n)	Alp1 (n)	Alp2/3 (n)	AlphaC (n)	Rib (n)	Either AlphaC or Rib (target of GBS-NN vaccine) (n)	Any one of the alpha-like protein family members (target of GBS-NN/NN2 vaccine) (n)	BibAb (n)	C5a peptidaseb (n)	Enolaseb (n)	GAPDHb (n)	gbs2106b (n)	LrrGb (n)	SIPb (n)	SAN_0226b (n)	SAN_0356b (n)	SAN_0413b (n)	SAN_0990b (n)	SAN_1040b (n)	SAN_1577b (n)	SAN_1685b (n)	SAN_1808b (n)
Ia (65)	1 (1)	1 (1)	0	1	0	0	0	0	1	0	0	0	0	1	0	1	1	0	1	1	1	1	1	1	1	1	1	1	1	1	1	1
	23 (61)	23 (53)	0	53	1	0	52	0	0	0	1	49	0	1	0	1	49	0	52	53	53	53	53	53	53	53	53	53	53	53	53	53
		144 (5)	0	5	0	0	5	0	0	0	0	0	0	0	5	5	5	0	4	5	5	5	5	5	5	5	5	5	5	5	5	5
		88 (1)	0	1	0	0	0	0	1	0	0	0	1	0	0	0	1	0	1	1	1	1	1	1	1	1	1	1	1	1	1	1
		2313 (1)	0	1	0	0	1	0	0	0	0	1	0	0	0	0	1	0	1	1	1	1	1	1	1	1	1	1	1	1	1	1
		2395 (1)	0	1	0	0	1	0	0	0	0	0	0	0	1	1	1	0	1	1	1	1	1	1	1	1	1	1	1	1	1	1
	452 (3)	24 (3)	0	3	0	0	3	0	0	0	0	0	0	3	0	3	3	0	3	3	3	3	3	3	3	3	3	3	3	3	3	3
Ib (29)	1 (7)	3 (7)	0	7	0	0	0	0	7	0	0	0	0	7	0	7	7	0	0	7	6	6	7	7	7	7	7	7	7	7	7	7
	12 (22)	10 (20)	0	20	0	1	0	0	19	0	0	0	0	20	0	20	20	0	18	20	19	20	20	20	18	20	20	20	20	20	20	20
		2306 (1)	0	1	0	0	0	0	1	0	0	0	0	1	0	1	1	0	1	1	1	1	1	1	1	1	1	1	1	1	1	1
		2309 (1)	0	1	0	0	0	0	1	0	0	0	0	1	0	1	1	0	1	1	0	1	1	1	1	1	1	1	1	1	1	1
II (2)	1 (1)	1 (1)	0	1	0	0	0	0	1	0	0	0	1	0	0	0	1	0	1	1	1	1	1	1	1	1	1	1	1	1	1	1
	19 (1)	28 (1)	0	1	0	0	0	0	1	0	0	0	0	0	1	1	1	0	1	1	1	1	1	1	1	1	1	1	1	1	1	1
III (114)	17 (75)	17 (74)	74	0	74	0	0	59	0	15	0	0	0	0	71	71	71	65	73	74	71	74	73	74	74	74	74	73	74	73	74	74
		1663 (1)	1	0	1	0	0	1	0	0	0	0	0	0	1	1	1	1	1	1	1	1	1	1	1	1	1	1	1	1	1	1
	19 (32)	335 (18)	0	18	1	0	0	0	18	0	0	0	0	0	17	17	17	0	18	18	17	18	18	18	18	18	18	18	17	18	18	18
		27 (7)	0	0	0	0	0	0	7	0	0	0	0	0	7	7	7	0	7	7	7	7	7	7	7	7	7	6	7	7	7	7
		19 (5)	0	5	0	0	0	0	5	0	0	0	0	0	5	5	5	0	5	5	5	5	5	5	5	5	5	5	5	5	5	5
		1167 (1)	0	1	0	0	0	0	1	0	0	0	0	0	1	1	1	0	1	1	1	1	1	1	1	1	1	1	1	1	1	1
		2314 (1)	0	1	0	0	0	0	1	0	0	0	0	0	1	1	1	0	1	1	1	1	1	1	1	1	1	1	1	1	1	1
	327 (4)	529 (4)	0	0	0	0	0	0	4	0	0	0	0	3	0	3	3	0	4	4	4	4	4	4	4	4	4	4	4	3	4	4
	452 (3)	464 (2)	0	2	0	0	0	0	2	0	0	0	2	0	0	0	2	0	2	2	2	2	2	2	2	2	2	2	2	2	2	2
		890 (1)	0	1	0	0	1	0	0	0	0	0	0	1	0	1	1	0	1	1	1	1	1	1	1	1	1	1	1	1	1	1
IV (10)	452 (9)	452 (6)	0	0	6	0	0	6	0	0	0	0	0	6	0	6	6	0	6	6	6	6	6	6	6	6	6	6	6	6	6	6
		1868 (2)	0	0	2	0	0	2	0	0	0	0	0	2	0	2	2	0	2	2	2	2	2	2	2	2	2	2	2	2	2	2
		2394 (1)	0	0	1	0	0	1	0	0	0	0	0	1	0	1	1	0	1	1	1	1	1	1	1	1	1	1	1	1	1	1
	459 (1)	196 (1)	0	1	0	0	0	0	1	0	0	1	0	0	0	0	1	0	1	1	1	1	1	1	1	1	1	1	1	1	1	1
V (13)	1 (7)	1 (6)	0	6	0	0	0	0	6	0	0	0	6	0	0	0	6	0	0	6	6	6	6	6	6	6	6	6	6	6	6	6
		3 (1)	0	1	0	0	0	0	1	0	0	0	0	1	0	1	1	0	1	1	1	1	1	1	1	1	1	1	1	1	1	1
	19 (2)	19 (2)	0	2	0	0	0	0	2	0	0	2	0	0	0	0	2	0	2	2	2	2	2	1	2	2	2	2	2	2	2	2
	26 (4)	26 (4)	0	4	0	0	4	0	0	0	0	1	0	0	0	0	1	0	4	4	4	4	4	4	4	4	4	4	4	4	3	4
VI (2)	1 (2)	1 (2)	0	2	0	0	0	0	2	0	0	0	0	2	0	2	2	0	1	2	2	2	2	2	2	2	2	2	2	2	2	2
VIII (2)	1 (2)	1 (2)	0	2	0	0	0	0	0	2	0	0	2	0	0	0	2	0	2	2	2	2	2	2	2	2	2	2	2	2	2	2
GAPDH, Glyceraldehyde-3-phosphate dehydrogenase
a Cells with values greater than 90% were filled in red, while those with values greater than 0% and up to 90% were filled in blue.
b Refer to "Sequences of novel vaccine candidate proteins" in Supplementary materials.

## Sheet: Table S7
Prevalence of candidate vaccine targets and genomic features of pediatric invasive Streptococcus agalactiae in Japan.
Table S7. Median and interquartile range of pairwise SNP distances in each sequence type.
Sequence type	Median	Interquartile range
1	308	81–419
3	45	38–89
10	79	71–95
17	140	70–155
19	167	83–180
23	57	27–72
27	37	31–189
144	78	59–93
335	59	47–65
452	62	55–66
